# Supplementary material for: Relationships between growth mindsets and math achievement across socioeconomic status in 74 countries: Evidence from PISA 2022
Source: PLoS One. 2025 Nov 21;20(11):e0337039. doi: 10.1371/journal.pone.0337039 (PMC12637945; doi:10.1371/journal.pone.0337039)
Supplement: S1 Table — (XLSX) [file pone.0337039.s003.xlsx]

## Sheet: S3_Table
Model 3 Moderation analysis for math literacy controlling for demographic variables
Country	Gender (Female = 1; Male = 0)					Immigrant (Immigrant = 1; Non-immigrant = 0)					Growth mindsets					SES					Growth mindsets x SES					Constant
		B		95% CI			B		95% CI			B		95% CI			B		95% CI			B		95% CI
				Lower	Upper				Lower	Upper				Lower	Upper				Lower	Upper				Lower	Upper
Singapore	-0.140374	-14.2938	***	-18.6916	-9.89601	0.14325	14.586	***	8.23026	20.9425	0.146285	15.6953	***	12.0941	19.2965	0.549715	64.3768	***	54.46	74.2937	-0.0543293	-5.74512	**	-9.16639	-2.32385	521.999	***	0.196248
Croatia	-0.0607844	-6.18945		-12.4316	0.0526752	-0.0384449	-3.915		-11.9745	4.14473	0.0456274	4.1503	*	0.98405	7.31656	0.428516	49.4456	***	40.2942	58.597	-0.0396485	-4.19281	*	-7.56401	-0.821609	466.128	***	0.144717
Austria	-0.193979	-19.7519	***	-25.0613	-14.4425	-0.233349	-23.761	***	-31.749	-15.7722	0.0877053	9.22256	***	6.58807	11.857	0.431418	49.335	***	40.0527	58.6172	-0.0382869	-4.04868	**	-6.97085	-1.12651	480.909	***	0.219814
Italy	-0.224439	-22.8536	***	-28.6499	-17.0574	-0.0304009	-3.095		-12.1642	5.97348	0.0241509	1.71045		-1.03365	4.45454	0.368324	42.9701	***	35.1342	50.806	-0.0358007	-3.78581	**	-6.13441	-1.43721	486.374	***	0.147629
Serbia	-0.150269	-15.3014	***	-21.0455	-9.55723	0.00786924	0.801		-6.61605	8.21882	0.0318844	2.68586		-0.0939336	5.46566	0.413711	46.6331	***	33.7067	59.5594	-0.0342358	-3.62034		-7.66757	0.426891	454.626	***	0.137095
Germany	-0.149532	-15.2261	***	-20.5492	-9.90297	-0.289871	-29.516	***	-37.5806	-21.4517	0.0634965	6.56993	***	3.14563	9.99423	0.392276	43.8118	***	33.9646	53.659	-0.0309798	-3.27595	*	-6.3912	-0.160689	488.314	***	0.208786
Chinese Taipei	-0.0712333	-7.25341		-15.4829	0.976056	-0.567132	-57.748	**	-99.1668	-16.3283	0.0458901	4.52822	*	0.19096	8.86548	0.556696	58.1141	***	42.8869	73.3414	-0.029095	-3.07667		-7.6227	1.46935	550.461	***	0.166594
Türkiye	-0.0330031	-3.36045		-10.0589	3.33798	-0.535893	-54.568	***	-73.7019	-35.4332	-0.00062361	-0.98717		-5.04305	3.06871	0.300593	34.681	***	28.7793	40.5827	-0.0277992	-2.93968	**	-5.0223	-0.857062	492.277	***	0.13428
Ireland	-0.116406	-11.8532	***	-16.7803	-6.92609	-0.00763003	-0.777		-6.6538	5.09987	0.228716	26.462	***	23.5063	29.4176	0.360972	39.7346	***	29.2685	50.2008	-0.0263813	-2.78962		-6.15677	0.577533	413.726	***	0.189882
Estonia	-0.111337	-11.3371	***	-15.7534	-6.92092	-0.213582	-21.748	***	-32.4367	-11.0597	0.128528	14.5126	***	11.1135	17.9117	0.431786	45.9369	***	34.6013	57.2726	-0.025724	-2.72015		-6.56207	1.12176	472.594	***	0.161071
United Kingdom	-0.158247	-16.1135	***	-23.2605	-8.96646	0.12031	12.251	*	1.77919	22.7221	0.171115	19.7573	***	16.1358	23.3788	0.390943	40.9577	***	29.6473	52.2681	-0.0209682	-2.21742		-6.24803	1.8132	446.72	***	0.150245
Denmark	-0.119176	-12.1349	***	-17.8275	-6.44229	-0.258234	-26.295	***	-34.9113	-17.6794	0.149507	17.2385	***	13.109	21.3681	0.363332	37.9433	***	27.6833	48.2032	-0.0190431	-2.01371		-5.83136	1.80393	441.831	***	0.153938
Spain	-0.132151	-13.4564	***	-16.9995	-9.91322	-0.0625426	-6.368	**	-11.0453	-1.69135	0.059632	6.60597	***	4.52629	8.68565	0.33372	34.3929	***	30.2347	38.5512	-0.0158139	-1.67224	*	-3.22553	-0.118948	470.048	***	0.1449
Montenegro	-0.072025	-7.33395	***	-11.1507	-3.5172	0.0152138	1.549		-10.7739	13.8718	8.723e-05	-0.431109		-3.3136	2.45138	0.328835	33.3085	***	24.7604	41.8566	-0.013455	-1.42276		-4.63932	1.7938	424.349	***	0.0971613
Sweden	-0.0749973	-7.63651	**	-12.7189	-2.55409	-0.289148	-29.443	***	-36.5639	-22.3214	0.0490596	5.44828	**	1.40848	9.48808	0.406901	40.1098	***	27.4727	52.7469	-0.0125987	-1.33231		-5.40864	2.74403	473.028	***	0.15824
Portugal	-0.132906	-13.5332	***	-17.223	-9.84334	-0.227671	-23.183	***	-30.5271	-15.8383	0.140536	16.4965	***	13.4213	19.5716	0.349799	33.9795	***	27.4346	40.5244	-0.00899436	-0.951122		-3.37918	1.47694	450.275	***	0.215678
Switzerland	-0.156645	-15.9505	***	-21.4369	-10.4641	-0.165168	-16.818	***	-22.484	-11.1528	0.0351999	3.95042	*	0.80376	7.09707	0.473524	44.7971	***	33.8954	55.6988	-0.00777869	-0.822513		-4.33672	2.69169	512.442	***	0.221454
France	-0.181368	-18.4679	***	-23.4935	-13.4422	-0.155958	-15.881	**	-25.5813	-6.18019	0.0183113	1.93263		-0.964999	4.83027	0.463096	43.8569	***	36.6023	51.1115	-0.00777655	-0.822305		-3.46547	1.82085	491.144	***	0.220809
Czech Republic	-0.146109	-14.8776	***	-20.8784	-8.8769	-0.13685	-13.935	*	-27.0744	-0.79593	0.0204106	2.2291		-0.750899	5.2091	0.545393	50.8943	***	40.2087	61.5799	-0.00638947	-0.675552		-4.3144	2.9633	498.563	***	0.214392
Poland	-0.0987432	-10.0546	**	-16.1602	-3.949	-0.367237	-37.394		-74.8507	0.0625527	-0.0294989	-3.72915	*	-6.66283	-0.795465	0.451185	42.3611	***	32.9278	51.7945	-0.00623027	-0.658788		-4.04492	2.72735	515.159	***	0.175618
Albania	0.109561	11.156	**	4.73542	17.5767	-0.557439	-56.761	***	-85.151	-28.3709	-0.0157532	-1.91661		-6.77247	2.93925	0.23154	21.1527	***	13.6072	28.6982	-0.00105086	-0.111034		-3.49333	3.27127	397.838	***	0.0759379
Belgium	-0.14985	-15.2586	***	-20.8159	-9.70126	-0.230781	-23.499	***	-30.607	-16.3917	0.0439795	5.28391	**	2.12482	8.44299	0.460152	41.2268	***	32.7952	49.6584	0.00088335	0.0933515		-3.04817	3.23487	494.932	***	0.21152
Lithuania	-0.0996265	-10.1445	***	-14.3215	-5.96737	-0.126444	-12.874		-30.32	4.57126	0.037154	4.61483	**	1.81655	7.41311	0.450062	39.0985	***	29.2122	48.9849	0.00534553	0.565299		-3.04914	4.17974	470.805	***	0.178186
United States	-0.134238	-13.6688	***	-19.5525	-7.78511	0.150855	15.361	**	4.15933	26.563	0.21746	26.2693	***	22.2179	30.3207	0.405206	34.1335	***	21.5053	46.7618	0.00872422	0.922559		-2.99982	4.84494	396.31	***	0.214209
Malta	-0.0979217	-9.97068	**	-17.3208	-2.62059	0.0615003	6.262		-5.70083	18.2254	0.122091	14.8816	***	10.3721	19.3912	0.331269	27.4089	***	15.5946	39.2233	0.00894929	0.946437		-3.59059	5.48347	441.814	***	0.117899
Uzbekistan	-0.0958029	-9.75514	***	-13.8643	-5.64597	-0.311119	-31.681	***	-46.8408	-16.5208	0.0201048	2.71926	*	0.470826	4.9677	0.106418	6.95229	*	1.48602	12.4185	0.00965881	1.02137		-0.858753	2.9015	374.639	***	0.0297962
Palestinian Authority	0.1202	12.2396	***	5.67739	18.8017	-0.285638	-29.085	***	-43.9684	-14.2016	-0.0118628	-1.07111		-3.91694	1.77473	0.225428	17.4332	***	12.2775	22.589	0.0105527	1.11587		-0.841643	3.07338	385.763	***	0.111782
Hungary	-0.165812	-16.8838	***	-22.0835	-11.6841	0.0695324	7.08		-8.85528	23.0148	0.0491237	6.2179	***	3.47533	8.96046	0.533484	45.1786	***	36.9875	53.3697	0.0106112	1.122		-1.78527	4.02928	469.332	***	0.26089
Jordan	0.0891439	9.07714	*	1.05726	17.097	0.114313	11.64	**	4.16171	19.1181	0.00156942	0.536725		-2.27106	3.34451	0.167237	12.1657	***	6.66721	17.6641	0.0106381	1.12495		-0.861867	3.11178	373.14	***	0.0771863
Finland	-0.00882303	-0.898468		-5.3031	3.50617	-0.355774	-36.227	***	-42.8587	-29.5951	0.0737729	9.21634	***	6.28324	12.1494	0.397925	32.5167	***	22.602	42.4314	0.0122416	1.29452		-2.03728	4.62632	460.212	***	0.138096
Morocco	0.0456255	4.64578	*	0.906727	8.38483	-0.546034	-55.601	***	-78.827	-32.3744	0.0106371	1.68347		-2.2777	5.64464	0.141104	9.28422	***	4.08606	14.4824	0.0125649	1.32875		-0.330119	2.98761	386.896	***	0.0796088
Netherlands	-0.127746	-13.0077	***	-18.4499	-7.56557	-0.238586	-24.294	**	-38.4154	-10.1724	0.0409202	5.31815	*	0.496579	10.1397	0.44054	36.1312	***	24.8584	47.404	0.0130678	1.38202		-3.11906	5.88309	494.064	***	0.139218
Greece	-0.108612	-11.0594	***	-15.8557	-6.2631	-0.138522	-14.105	***	-22.0305	-6.17953	-0.00373193	0.0567309		-3.38736	3.50083	0.324911	25.098	***	16.6682	33.5278	0.0153127	1.61933		-1.45665	4.69531	447.377	***	0.126943
Saudi Arabia	-0.0548505	-5.58518		-12.1158	0.945434	0.266583	27.145	***	18.4827	35.8068	0.0165269	2.54142	*	0.215336	4.86751	0.182619	11.7416	***	6.924	16.5592	0.0172665	1.82582		-0.16606	3.8177	391.238	***	0.0909257
Chile	-0.176428	-17.9648	***	-22.6201	-13.3095	-0.169915	-17.302	**	-29.5562	-5.0473	0.128566	15.9396	***	13.0338	18.8454	0.295905	21.8571	***	14.3432	29.3709	0.0176089	1.86206		-0.669711	4.39382	399.554	***	0.180483
Australia	-0.148393	-15.1105	***	-19.9855	-10.2354	0.246487	25.099	***	19.2945	30.9027	0.232138	28.3172	***	25.5633	31.0711	0.448743	35.609	***	27.7777	43.4403	0.0176874	1.87036		-0.985112	4.72582	398.888	***	0.219919
Republic of Moldova	-0.0872486	-8.88436	***	-13.392	-4.37676	-0.19923	-20.287	*	-36.2726	-4.30081	-0.0500642	-5.40069	**	-8.85193	-1.94944	0.367374	28.2713	***	19.8844	36.6582	0.0177049	1.87231		-1.49193	5.23656	453.369	***	0.163848
New Zealand	-0.155727	-15.8569	***	-22.1854	-9.5284	0.151356	15.412	***	7.54113	23.2824	0.182084	22.3821	***	18.6215	26.1427	0.441268	34.5584	***	23.0979	46.0188	0.0190685	2.01643		-1.87221	5.90507	421.974	***	0.208319
Macao (China)	-0.166153	-16.9186	***	-21.8675	-11.9696	0.249646	25.42	***	19.8995	30.9412	0.0129096	2.17354		-1.48752	5.8346	0.288135	20.716	***	11.8659	29.5662	0.0192218	2.0328		-1.65723	5.72284	552.717	***	0.0771882
Uruguay	-0.145179	-14.7832	***	-19.0712	-10.4951	-0.111411	-11.345		-31.7058	9.01671	0.0867936	11.0436	***	7.39304	14.6941	0.328733	24.0238	***	17.2094	30.8381	0.0205083	2.16861		-0.199378	4.5366	424.253	***	0.201054
Argentina	-0.138177	-14.0699	***	-18.6925	-9.44732	0.0653077	6.65		-2.855	16.1559	0.0744868	9.61706	***	6.33958	12.8945	0.280927	19.3505	***	13.6913	25.0096	0.021845	2.30999	*	0.236735	4.38325	392.091	***	0.175301
Slovak Republic	-0.0443137	-4.51238		-10.8607	1.83593	-0.115096	-11.72		-33.3331	9.89255	-0.00227303	0.485048		-2.79463	3.76472	0.575673	45.5823	***	35.2612	55.9034	0.0230513	2.43778		-1.46306	6.33861	487.807	***	0.242101
Dominican Republic	0.0107452	1.09411		-2.50043	4.68865	-0.160387	-16.332	**	-26.2421	-6.42156	0.0163153	2.71023	*	0.389126	5.03133	0.202916	11.9562	***	7.06116	16.8513	0.0231782	2.45095	**	0.814755	4.08715	356.407	***	0.119824
Canada	-0.191109	-19.4598	***	-23.0078	-15.9117	0.144875	14.752	***	9.26849	20.235	0.126767	15.93	***	13.3767	18.4833	0.426385	31.9068	***	22.6244	41.1891	0.0238648	2.52367		-0.335379	5.38272	452.859	***	0.14221
Kosovo	-0.0663777	-6.75886	***	-10.3314	-3.1863	-0.124766	-12.704		-31.4268	6.01851	0.00094145	0.94497		-1.4807	3.37064	0.208376	11.8523	***	6.23647	17.4681	0.0253607	2.68176	*	0.256862	5.10666	370.324	***	0.0697315
Baku (Azerbaijan)	-0.0640794	-6.52493		-13.0635	0.0136054	-0.154677	-15.75	*	-31.3021	-0.19809	0.00525918	1.48803		-2.51329	5.48934	0.249035	15.2906	**	5.36089	25.2203	0.0261873	2.76917		-1.27399	6.81232	431.134	***	0.0620749
Slovenia	-0.032084	-3.26687		-8.29494	1.7612	-0.265826	-27.068	***	-37.172	-16.9638	0.0520023	7.15487	***	3.25972	11.05	0.421688	30.1681	***	19.2647	41.0714	0.0286822	3.03302		-1.35579	7.42184	466.78	***	0.162486
Mexico	-0.0907246	-9.23776	***	-13.6892	-4.78631	-0.514549	-52.394	***	-69.313	-35.4759	0.0909269	11.8968	***	9.06528	14.7283	0.198308	9.27984	***	5.0903	13.4694	0.0314569	3.32644	***	1.64592	5.00695	391.936	***	0.123838
Bulgaria	-0.0219521	-2.23521		-8.50726	4.03685	-0.355781	-36.228		-73.8215	1.36547	0.0216496	3.64283	*	0.268263	7.0174	0.443638	31.1926	***	20.8676	41.5176	0.0321743	3.40226		-0.0216766	6.8262	432.556	***	0.193331
Colombia	-0.0805521	-8.2024	***	-12.463	-3.94177	-0.168934	-17.202	*	-32.2887	-2.115	0.113589	14.7893	***	11.9159	17.6627	0.266928	13.9277	***	8.25998	19.5954	0.0370806	3.92119	***	1.90753	5.93485	384.054	***	0.191069
Romania	-0.11659	-11.8718	***	-16.7608	-6.98288	-0.299565	-30.503		-61.826	0.820217	0.0600412	8.40611	***	5.38835	11.4239	0.518848	36.5054	***	28.1108	44.8999	0.0375381	3.9695	*	0.767753	7.17125	438.454	***	0.253971
Georgia	-0.0640564	-6.52253		-13.0352	-0.0098029	-0.28943	-29.471		-60.711	1.76803	0.0578581	8.22224	***	4.36343	12.081	0.300855	16.2204	***	7.21687	25.2239	0.0398814	4.21731	*	0.824928	7.60969	399.402	***	0.100778
Hong Kong (China)	-0.141126	-14.3702	***	-21.0826	-7.65782	0.0642248	6.54	*	0.0211485	13.0579	-0.0350498	-2.87293		-7.49448	1.74861	0.303921	16.4475	**	6.60153	26.2934	0.04006	4.23634	*	0.273728	8.19896	567.757	***	0.0691169
Peru	-0.104949	-10.6866	***	-15.5577	-5.81543	-0.270444	-27.538	*	-48.9116	-6.16399	0.13409	17.3386	***	13.6299	21.0473	0.276099	13.9229	***	8.1612	19.6846	0.0401253	4.24306	***	2.05826	6.42786	389.426	***	0.196704
Indonesia	0.078563	7.99957	**	3.10602	12.8931	-0.894641	-91.098	***	-121.02	-61.1756	0.125769	16.3623	***	12.4837	20.2408	0.171069	4.3104		-0.975307	9.59612	0.0406651	4.30015	***	2.24778	6.35253	348.308	***	0.092796
Jamaica	0.0613792	6.25007		-3.10324	15.6034	-0.406284	-41.37	**	-70.9479	-11.7916	0.140047	18.1627	***	14.4334	21.892	0.223291	8.23014		-0.888615	17.3489	0.0435442	4.60458	*	1.00464	8.20453	357.505	***	0.118722
Brazil	-0.110156	-11.2166	***	-15.3462	-7.08701	-0.379142	-38.607	*	-70.7641	-6.4498	0.179013	22.8694	***	19.8086	25.9302	0.271663	12.1663	***	6.55041	17.7822	0.0450937	4.76843	***	2.76171	6.77516	355.786	***	0.213783
Philippines	0.156507	15.9364	***	12.4443	19.4285	-0.739165	-75.266	***	-93.7539	-56.7777	0.0321964	5.32762	**	1.30429	9.35095	0.191314	4.92129	*	0.39781	9.44477	0.045108	4.77002	***	2.78393	6.75611	362.225	***	0.109438
Norway	-0.0810171	-8.24965	**	-13.1057	-3.39364	-0.0964867	-9.825	*	-18.8669	-0.78278	0.0861511	11.7788	***	7.8255	15.7322	0.352323	19.3926	**	8.2784	30.5067	0.0452483	4.78489	*	0.75431	8.81547	436.192	***	0.110672
Panama	-0.0347539	-3.53862		-9.24186	2.16462	0.405632	41.302	***	20.8646	61.7404	0.0837741	11.5311	***	7.94751	15.1147	0.24494	9.41494	**	3.76169	15.0682	0.0463499	4.90127	***	2.57407	7.22846	360.165	***	0.233943
North Macedonia	0.00124969	0.127266		-3.83348	4.08801	-0.376845	-38.372	***	-57.1917	-19.5527	0.0532943	8.12524	***	5.35694	10.8935	0.35814	17.6523	***	10.9506	24.354	0.0535396	5.66167	***	3.01226	8.31107	388.638	***	0.134466
Kazakhstan	-0.00381691	-0.388727		-4.08293	3.30547	0.126711	12.902	**	5.04907	20.7552	0.0653238	9.58792	***	7.50924	11.6666	0.197833	2.99533		-3.50451	9.49517	0.0543108	5.74317	***	3.54216	7.94417	405.819	***	0.0510623
Latvia	-0.128868	-13.1218	***	-17.3504	-8.89309	0.00598932	0.61		-15.1574	16.3765	0.0796385	11.6995	***	8.83176	14.5672	0.372825	15.4278	**	5.33242	25.5231	0.066531	7.0354	***	3.36833	10.7025	461.47	***	0.151403
Thailand	0.0660982	6.73057	*	0.236821	13.2243	-0.10144	-10.329		-30.9498	10.291	0.153428	20.7392	***	16.5161	24.9622	0.24087	1.68128		-4.74875	8.11132	0.0733226	7.75361	***	5.17734	10.3299	367.166	***	0.136141
Iceland	-0.110627	-11.2644	**	-18.1488	-4.37995	-0.131853	-13.426		-27.2	0.347721	0.056527	9.20601	**	3.82014	14.5919	0.336083	9.88618		-4.6664	24.4388	0.0746974	7.89893	**	2.54732	13.2506	439.777	***	0.104645
Brunei Darussalam	0.0601368	6.12332	**	2.15799	10.0887	0.424911	43.267	***	34.9972	51.5365	0.128268	17.8796	***	15.0691	20.69	0.363857	11.5441	**	4.02212	19.0662	0.0777917	8.2262	***	5.32626	11.1261	402.104	***	0.21663
United Arab Emirates	0.00557788	0.567893		-2.95269	4.08847	0.822613	83.763	***	80.1795	87.3462	0.0846087	12.8845	***	11.0688	14.7001	0.358714	9.23687	**	2.65273	15.821	0.0845427	8.9401	***	6.62477	11.2554	354.824	***	0.279194
Qatar	0.0001744	0.0177398		-5.11495	5.15043	0.594616	60.547	***	54.9887	66.1051	0.0193763	6.15855	***	3.11049	9.20661	0.393933	3.5219		-5.24596	12.2898	0.117091	12.3818	***	8.90995	15.8536	370.303	***	0.264895
Malaysia	0.0833053	8.48274	***	4.48779	12.4777	-0.151429	-15.419		-38.3849	7.54668	0.0626241	11.5195	***	6.8281	16.211	0.357948	-1.3306		-7.34772	4.68651	0.122984	13.005	***	9.978	16.032	401.113	***	0.206868
Note: All statistics were pooled across 10 plausible values and weighted using W_FSTUWT.
β represents standardized coefficients, while B refers to unstandardized coefficients.
*p<.05, **p<.01, ***p<.001
The countries were sorted in ascending order of the coefficient size of the interaction between growth mindsets and SES.
Japan, Korea, Ukrainian regions (18 of 27), Mongolia, and El Salvador were omitted due to insufficient data or highly-skewed variance in key variables.
