# Supplementary material for: Relationships between growth mindsets and math achievement across socioeconomic status in 74 countries: Evidence from PISA 2022
Source: PLoS One. 2025 Nov 21;20(11):e0337039. doi: 10.1371/journal.pone.0337039 (PMC12637945; doi:10.1371/journal.pone.0337039)
Supplement: S2 Table — (XLSX) [file pone.0337039.s004.xlsx]

## Sheet: S4_Table
Model 4 Moderation analysis for math literacy controlling for demographic and non-cognitive variables
Country	Gender (Female = 1; Male = 0)					Immigrant (Immigrant = 1; Non-immigrant = 0)					Growth mindsets					SES					Growth mindsets x SES					Math Self-Efficacy					Math Anxiety					Math Proactive Behavior					Constant
		B		95% CI			B		95% CI			B		95% CI			B		95% CI			B		95% CI			B		95% CI			B		95% CI			B		95% CI
				Lower	Upper				Lower	Upper				Lower	Upper				Lower	Upper				Lower	Upper				Lower	Upper				Lower	Upper				Lower	Upper
Austria	-0.0596579	-6.07459	*	-11.7901	-0.359063	-0.208485	-21.2288	***	-29.0963	-13.3613	0.0608971	5.70594	***	2.84391	8.56797	0.324194	42.2801	***	33.6593	50.901	-0.0478362	-5.05847	***	-7.77012	-2.34682	0.339235	28.724	***	26.4643	30.9836	-0.112588	-9.98656	***	-12.1909	-7.78227	-0.049689	-4.7334	***	-7.34175	-2.12504	489.779	***	0.383412
Singapore	0.00031522	0.0319107		-4.04352	4.10734	0.0404955	4.12335		-1.30522	9.55192	0.0883568	9.35108	***	5.89715	12.805	0.38005	44.2839	***	35.585	52.9828	-0.0367425	-3.88538	**	-6.76224	-1.00852	0.43398	36.7463	***	34.3455	39.1471	-0.106534	-9.44967	***	-11.9716	-6.92776	-0.0825162	-7.86065	***	-10.2645	-5.45678	533.629	***	0.366773
United Kingdom	0.00830004	0.845207		-5.29173	6.98214	0.024442	2.4889		-6.72635	11.7042	0.10206	11.0314	***	7.9226	14.1403	0.262412	33.3248	***	21.7122	44.9375	-0.0354313	-3.74683		-7.7717	0.278049	0.434702	36.8074	***	33.7593	39.8555	-0.0888141	-7.87788	***	-10.8895	-4.86624	-0.0148027	-1.41017		-5.01189	2.19156	474.935	***	0.342425
Croatia	-0.00896729	-0.913148		-6.92367	5.09738	-0.0572196	-5.82669		-13.3159	1.66249	0.0292927	2.45816		-0.411325	5.32765	0.327099	38.1465	***	28.3002	47.9929	-0.031741	-3.3566		-6.83293	0.119734	0.362985	30.7349	***	28.0295	33.4404	-0.0579659	-5.14161	***	-7.20229	-3.08094	-0.0280798	-2.675		-5.45142	0.101414	474.957	***	0.307528
Serbia	-0.118704	-12.0873	***	-16.6947	-7.47981	0.0082543	0.84058		-6.38315	8.06431	0.0288485	2.41986		-0.0468075	4.88654	0.321874	37.5521	***	25.8259	49.2782	-0.031289	-3.30869		-7.11392	0.496542	0.29417	24.9082	***	21.6983	28.1181	-0.042727	-3.78986	**	-6.16847	-1.41126	-0.00570047	-0.543131		-2.9698	1.88354	471.039	***	0.274435
Germany	-0.0162695	-1.65667		-7.09197	3.77863	-0.248002	-25.2529	***	-33.2069	-17.2989	0.0382721	3.65132	*	0.715282	6.58735	0.280974	32.9885	***	23.3431	42.634	-0.0280764	-2.96892		-6.09961	0.16176	0.341176	28.8883	***	25.9324	31.8441	-0.117633	-10.4341	***	-12.6918	-8.17635	-0.0838509	-7.98768	***	-10.8755	-5.09988	498.922	***	0.362538
Italy	-0.105561	-10.7489	***	-16.284	-5.21387	-0.0161208	-1.64132		-10.0253	6.74264	0.0250948	2.11804		-0.33657	4.57265	0.274623	32.0729	***	24.9807	39.1651	-0.0268187	-2.836	*	-5.18074	-0.491255	0.371578	31.4624	***	28.5286	34.3963	-0.0928481	-8.23562	***	-10.6122	-5.85907	0.0233595	2.22535		-0.339512	4.7902	497.315	***	0.297815
Denmark	0.0956779	9.74267	***	4.41976	15.0656	-0.317416	-32.3215	***	-41.5931	-23.05	0.0828497	9.09711	***	4.93502	13.2592	0.213887	25.948	***	14.4429	37.4531	-0.0244339	-2.58378		-6.8657	1.69815	0.292874	24.7984	***	21.6399	27.9569	-0.160822	-14.2649	***	-16.8093	-11.7205	0.0306915	2.92374		-0.122628	5.9701	467.37	***	0.362036
Ireland	-0.0262094	-2.66892		-7.13505	1.79721	-0.0527131	-5.36753		-10.9596	0.224528	0.129581	14.6858	***	11.5232	17.8484	0.245614	28.7656	***	17.8176	39.7136	-0.0242827	-2.56768		-6.23174	1.09637	0.365127	30.9164	***	28.7464	33.0863	-0.0617667	-5.47862	***	-7.41291	-3.54433	-0.0286173	-2.72625		-5.59993	0.147416	457.912	***	0.364716
Estonia	0.00318411	0.324053		-3.94064	4.58874	-0.198984	-20.2618	***	-31.276	-9.2476	0.0838967	9.24665	***	6.13244	12.3609	0.295658	33.1138	***	21.2499	44.9778	-0.0236897	-2.50504		-6.49534	1.48527	0.302779	25.6372	***	23.1089	28.1654	-0.132707	-11.7713	***	-14.3042	-9.23838	0.00911436	0.868236		-1.76834	3.50481	495.103	***	0.33904
Montenegro	-0.0514347	-5.23739	**	-9.14355	-1.33124	0.0213879	2.17764		-9.77335	14.1286	0.0143021	1.02753		-2.00227	4.05732	0.269601	29.9656	***	21.1803	38.751	-0.0207603	-2.19527		-5.54805	1.15752	0.135518	11.4747	***	9.46496	13.4844	-0.103736	-9.20144	***	-11.4282	-6.9747	0.0532016	5.06818	***	2.78481	7.35155	433.563	***	0.19718
Türkiye	-0.0322565	-3.28444		-9.61687	3.04799	-0.486647	-49.5533	***	-68.8196	-30.2871	-0.00156245	-0.807711		-4.20972	2.5943	0.248398	27.5508	***	22.2929	32.8088	-0.0189148	-2.00018	*	-3.8491	-0.151263	0.291038	24.643	***	22.6609	26.6251	0.00597906	0.530366		-1.55406	2.6148	0.0203375	1.93738		-0.358293	4.23305	498.49	***	0.258686
Belgium	-0.0694763	-7.07444	*	-12.6802	-1.46872	-0.264538	-26.9367	***	-34.1836	-19.6897	0.0493702	5.29267	***	2.31482	8.27053	0.374102	38.7577	***	30.7924	46.723	-0.0184701	-1.95319		-4.95049	1.04411	0.285435	24.1686	***	21.6418	26.6955	-0.0787768	-6.98745	***	-9.22526	-4.74964	0.038906	3.70626	*	0.634892	6.77764	503.97	***	0.315348
Portugal	-0.052887	-5.38521	*	-9.58496	-1.18546	-0.177146	-18.0379	***	-25.0428	-11.033	0.114187	13.0549	***	10.0784	16.0315	0.267195	28.9749	***	22.2268	35.723	-0.0179266	-1.89567		-4.15004	0.358709	0.276183	23.3852	***	21.1011	25.6694	-0.0984937	-8.7364	***	-11.3253	-6.14746	0.0296407	2.82367	*	0.327218	5.32012	466.777	***	0.344486
Spain	-0.0347445	-3.53794	*	-6.91981	-0.156067	-0.0900617	-9.17046	***	-13.5745	-4.76641	0.0451286	4.87694	***	2.7871	6.96678	0.25792	27.53	***	22.8382	32.2218	-0.0156963	-1.65981		-3.35436	0.0347342	0.305306	25.851	***	24.2761	27.4259	-0.0971511	-8.61736	***	-10.1073	-7.12747	0.00363574	0.346376		-1.64737	2.34012	480.32	***	0.284213
Poland	-0.018065	-1.83951		-7.78604	4.10702	-0.284196	-28.9386		-63.7189	5.84173	-0.0230611	-3.21014	*	-5.89364	-0.526638	0.35163	35.4714	***	26.368	44.5749	-0.0138533	-1.46488		-4.83724	1.90747	0.29755	25.1945	***	22.9202	27.4687	-0.078299	-6.94512	***	-9.41504	-4.47521	-0.0247342	-2.35627		-4.72424	0.011691	525.9	***	0.302098
United States	-0.0355984	-3.62479		-9.36593	2.11634	0.119544	12.1729	*	1.741	22.6049	0.172841	20.275	***	16.3838	24.1662	0.325307	32.4506	***	20.3723	44.5289	-0.0114779	-1.21373		-5.0692	2.64174	0.33945	28.7422	***	25.07	32.4144	-0.0988706	-8.76981	***	-11.6108	-5.92887	-0.0375996	-3.58178	*	-6.9614	-0.202155	422.251	***	0.341496
France	-0.0409431	-4.16908		-8.75473	0.416566	-0.159508	-16.2422	***	-24.1832	-8.30114	0.0233201	2.43324		-0.248126	5.11461	0.312718	31.1195	***	23.9322	38.3068	-0.0107583	-1.1376		-3.6817	1.4065	0.339505	28.7469	***	26.1789	31.3149	-0.107357	-9.52253	***	-11.6691	-7.37592	-0.010094	-0.961594		-3.5567	1.63351	490.283	***	0.40087
Netherlands	0.0587133	5.97852	*	0.949825	11.0072	-0.253231	-25.7851	***	-38.2461	-13.3242	0.0439178	4.95707	*	0.261678	9.65246	0.338122	32.8855	***	21.9916	43.7793	-0.00884258	-0.934912		-5.18203	3.31221	0.37847	32.0461	***	29.3024	34.7898	-0.0189017	-1.67658		-4.43721	1.08406	-0.0167927	-1.59961		-5.3223	2.12308	501.116	***	0.262061
New Zealand	-0.00427359	-0.435073		-6.24039	5.37024	0.0400568	4.07876		-2.38013	10.5377	0.11583	13.5536	***	9.64591	17.4614	0.29468	28.9376	***	18.1004	39.7748	-0.00871959	-0.922096		-4.7181	2.8739	0.440317	37.2829	***	34.4366	40.1292	-0.0372705	-3.30586	*	-6.11497	-0.496743	-0.015838	-1.50879		-4.50468	1.48709	465.279	***	0.396824
Lithuania	-0.0104336	-1.06238		-5.47242	3.34766	-0.168262	-17.1325		-35.5452	1.28026	0.030305	3.39327	*	0.645111	6.14142	0.348438	33.2954	***	24.1789	42.4118	-0.0069384	-0.733693		-4.09396	2.62657	0.301314	25.5131	***	22.9783	28.0479	-0.127921	-11.3467	***	-13.4812	-9.2121	0.00677819	0.64574		-1.96556	3.25704	481.214	***	0.332312
Chinese Taipei	0.0597464	6.08366		-0.732754	12.9001	-0.386043	-39.3081	*	-69.5155	-9.10081	-0.0237478	-2.97722		-6.98718	1.03274	0.344212	32.1833	***	19.5889	44.7777	-0.00426137	-0.450616		-4.36882	3.46759	0.443671	37.5669	***	35.1705	39.9634	-0.0458294	-4.0651	*	-7.27263	-0.857577	0.00792385	0.754781		-2.4509	3.96046	574.697	***	0.367424
Malta	-0.0464493	-4.72956		-11.5884	2.12929	0.0500594	5.09723		-5.61357	15.808	0.0728228	8.56872	***	4.62434	12.5131	0.187772	18.0231	**	6.5502	29.4959	-0.00403318	-0.426419		-4.78393	3.93109	0.384768	32.5793	***	29.2133	35.9453	-0.0868252	-7.70131	***	-11.0234	-4.37928	-0.00833902	-0.79438		-4.00285	2.41409	469.7	***	0.30899
Australia	-0.00893769	-0.910386		-5.4584	3.63763	0.142159	14.4753	***	9.45505	19.4956	0.159035	18.9094	***	16.2903	21.5284	0.302521	28.0332	***	20.4798	35.5867	-0.00282243	-0.298461		-3.08249	2.48557	0.424818	35.9705	***	33.5687	38.3722	-0.0548542	-4.86556	***	-6.59424	-3.13687	-0.00097676	-0.0929894		-2.4389	2.25292	437.199	***	0.389716
Sweden	0.0633287	6.44856	**	1.95966	10.9375	-0.288643	-29.3912	***	-35.3535	-23.429	0.0203631	2.36209		-1.20568	5.92987	0.239969	22.2161	**	9.43721	34.995	-0.00216237	-0.228728		-4.4417	3.98424	0.383053	32.4342	***	30.0829	34.7855	-0.14485	-12.8481	***	-14.8918	-10.8045	-0.0364016	-3.46767	**	-5.68893	-1.24641	491.47	***	0.388327
Switzerland	0.0116674	1.18787		-4.37503	6.75077	-0.14939	-15.212	***	-20.4848	-9.93918	0.0351895	4.16788	**	1.12953	7.20623	0.356028	32.3887	***	22.4792	42.2982	-0.00111519	-0.117839		-3.45666	3.22099	0.372056	31.503	***	28.7708	34.2352	-0.108661	-9.63823	***	-11.9202	-7.35625	-0.0272255	-2.59356		-5.93784	0.750732	507.029	***	0.389738
Finland	0.108616	11.0597	***	6.82784	15.2916	-0.401147	-40.847	***	-48.301	-33.393	0.0572795	6.97188	***	4.32235	9.6214	0.255272	21.9393	***	13.4816	30.3971	0.00390055	0.412449		-2.48813	3.31303	0.334151	28.2935	***	26.1896	30.3973	-0.117738	-10.4434	***	-12.4431	-8.44365	0.00754451	0.718752		-1.92727	3.36478	472.984	***	0.334298
Albania	0.0583455	5.94096		-0.864938	12.7469	-0.534426	-54.4175	**	-85.7579	-23.0772	0.047488	5.80806	*	1.13588	10.4802	0.186045	15.6515	***	8.30788	22.9951	0.00408063	0.431526		-2.82396	3.68701	0.174175	14.7479	***	11.6632	17.8326	-0.0842635	-7.47417	***	-10.3108	-4.63756	0.0540048	5.14461	***	2.49012	7.7991	387.053	***	0.185101
Argentina	-0.104008	-10.5907	***	-15.4548	-5.7267	0.0494649	5.03714		-6.20844	16.2827	0.0755754	9.16764	***	6.34515	11.9901	0.24283	20.7386	***	14.8734	26.6039	0.00419134	0.443212		-1.61824	2.50466	0.170015	14.3957	***	11.6779	17.1135	-0.0737267	-6.53951	***	-9.22216	-3.85685	0.0340012	3.23909	**	0.914233	5.56395	411.678	***	0.255834
Hungary	-0.0325277	-3.31213		-7.78287	1.15862	0.0884023	9.0011		-4.71981	22.722	0.0320801	4.02983	**	1.20593	6.85374	0.38936	33.4519	***	24.9128	41.9911	0.00599218	0.633561		-2.30962	3.57674	0.343743	29.1057	***	26.1946	32.0168	-0.137642	-12.2088	***	-14.442	-9.97568	-0.0262101	-2.49684		-5.17263	0.17895	474.974	***	0.420787
Chile	-0.123	-12.5245	***	-18.1518	-6.8972	-0.181856	-18.5177	**	-31.9564	-5.07893	0.103174	12.5299	***	9.64457	15.4153	0.259199	21.676	***	13.437	29.915	0.00615998	0.651415		-2.0641	3.36693	0.125024	10.5862	***	8.39972	12.7726	-0.0714105	-6.33409	***	-9.09735	-3.57083	0.0862017	8.21182	***	5.22976	11.1939	417.392	***	0.246671
Uruguay	-0.132193	-13.4609	***	-18.8142	-8.10749	-0.177876	-18.1126		-40.3029	4.07773	0.0656198	8.14738	***	4.35151	11.9433	0.283181	22.9657	***	14.6051	31.3263	0.00935117	0.988818		-1.99136	3.969	0.167638	14.1943	***	11.483	16.9055	-0.103213	-9.15516	***	-12.2858	-6.02448	0.0709221	6.75615	***	4.15801	9.35429	446.168	***	0.292873
Czech Republic	-0.0126268	-1.28579		-6.55882	3.98725	-0.2003	-20.396	**	-33.3939	-7.39804	-0.0142561	-1.39556		-4.03815	1.24703	0.396473	33.1689	***	22.8694	43.4683	0.00937379	0.991365		-2.68343	4.66616	0.350018	29.6369	***	27.51	31.7638	-0.113739	-10.0887	***	-12.0944	-8.0829	-0.0378578	-3.60647	*	-6.8321	-0.380831	511.921	***	0.371476
Romania	-0.102226	-10.4092	***	-15.5394	-5.27894	-0.257055	-26.174		-57.3821	5.03402	0.0767952	9.49418	***	6.69184	12.2965	0.447285	37.6589	***	29.6477	45.6701	0.00970058	1.02582		-2.16189	4.21353	0.189792	16.0703	***	13.5999	18.5407	-0.0870321	-7.71967	***	-9.76418	-5.67516	0.0344119	3.27816	*	0.670509	5.88581	446.332	***	0.313097
Slovak Republic	0.0602356	6.13336	*	0.574878	11.6918	-0.150101	-15.2849		-36.5187	5.94891	0.0121375	1.76976		-1.55681	5.09633	0.45867	38.6751	***	27.3124	50.0378	0.00973472	1.02963		-3.1562	5.21546	0.27243	23.0673	***	20.4611	25.6735	-0.091068	-8.07788	***	-10.604	-5.55172	-0.0372414	-3.54785	**	-6.20689	-0.888816	489.591	***	0.333708
Greece	-0.0382772	-3.89753		-8.36964	0.57457	-0.102724	-10.46	**	-18.1407	-2.77934	0.0224886	3.00991		-0.24859	6.2684	0.21222	16.438	***	8.05395	24.8221	0.00983665	1.0403		-2.05949	4.1401	0.277188	23.4702	***	20.7917	26.1487	-0.0916796	-8.13204	***	-11.0077	-5.25637	0.0348711	3.32193	**	1.0328	5.61107	453.454	***	0.285764
Jordan	0.0571485	5.81915		-2.38571	14.024	0.106569	10.8514	**	3.12741	18.5753	0.0233252	3.15723	*	0.502532	5.81193	0.14308	9.81349	***	4.42868	15.1983	0.0112794	1.19278		-0.74297	3.12854	0.0812098	6.87623	***	4.96047	8.792	-0.0703533	-6.24029	***	-8.3811	-4.09949	0.051083	4.86627	***	2.93953	6.793	375.955	***	0.143173
Saudi Arabia	-0.0809645	-8.24419	*	-15.0036	-1.48478	0.240901	24.5298	***	16.5156	32.544	0.0360595	4.68219	***	2.41044	6.95394	0.145691	10.0202	***	4.93883	15.1016	0.0113846	1.20383		-0.861476	3.26913	0.114212	9.67056	***	7.69064	11.6505	-0.052719	-4.67625	***	-6.40212	-2.95038	0.0394434	3.75745	***	2.01589	5.49901	393.577	***	0.164992
Uzbekistan	-0.0899001	-9.15413	***	-13.8715	-4.43675	-0.27328	-27.8281	**	-44.9615	-10.6948	0.0284109	3.82282	**	1.37502	6.27063	0.0910935	4.64674		-2.10392	11.3974	0.0130445	1.37938		-0.91368	3.67244	0.0825616	6.99067	***	5.2011	8.78025	-0.0594208	-5.27069	***	-7.34733	-3.19406	0.0427985	4.07718	***	1.97768	6.17668	376.602	***	0.0938209
Palestinian Authority	0.0895252	9.11606	**	2.67913	15.553	-0.254247	-25.8887	**	-41.4485	-10.3289	0.0149682	2.22975		-0.537962	4.99746	0.201914	14.5238	***	9.48662	19.5609	0.0134468	1.42191		-0.415676	3.2595	0.114008	9.65339	***	7.97137	11.3354	-0.0757965	-6.72322	***	-8.86187	-4.58457	0.0427717	4.07444	***	2.08842	6.06047	387.981	***	0.185594
Canada	-0.0640302	-6.51993	***	-9.78244	-3.25743	0.0707436	7.2033	**	1.90977	12.4968	0.0989433	12.2859	***	9.88995	14.682	0.273108	20.7521	***	12.1643	29.3399	0.0141314	1.49439		-1.21973	4.2085	0.366548	31.0367	***	29.516	32.5573	-0.101007	-8.95937	***	-10.4674	-7.45133	-0.0177428	-1.6902		-3.65062	0.270215	471.03	***	0.33088
Macao (China)	-0.0200862	-2.04527		-6.43288	2.34233	0.165345	16.8363	***	11.5934	22.0792	-0.0489369	-5.31193	**	-8.51367	-2.11019	0.204529	13.9788	**	5.09312	22.8646	0.0163031	1.72415		-1.94732	5.39561	0.385342	32.6279	***	29.9363	35.3195	-0.0882263	-7.82574	***	-10.5897	-5.06173	-0.00822901	-0.783939		-4.00503	2.43716	569.933	***	0.28513
Dominican Republic	-0.0162612	-1.65577		-5.79063	2.47908	-0.118224	-12.0383		-25.4034	1.32682	0.032339	4.45414	**	1.62288	7.28541	0.202706	13.3573	***	7.00839	19.7063	0.0179796	1.90117		-0.273511	4.07585	0.0217898	1.84504		-0.174057	3.86413	-0.0356482	-3.16196	*	-5.66972	-0.654187	0.0684192	6.51779	***	4.40448	8.6311	359.484	***	0.167725
Slovenia	0.0514437	5.23834		-0.0464258	10.5231	-0.271534	-27.6491	***	-37.6109	-17.6873	0.0478939	6.33209	**	2.71773	9.94645	0.329325	24.6062	***	14.0488	35.1637	0.0185706	1.96375		-2.30036	6.22786	0.267201	22.6246	***	20.3185	24.9306	-0.0719972	-6.38614	***	-8.54827	-4.22401	0.0112124	1.0682		-1.91495	4.05135	477.813	***	0.270224
Peru	-0.0511966	-5.21321		-10.5974	0.170991	-0.229163	-23.3343		-47.3672	0.698711	0.12143	15.1807	***	11.2711	19.0902	0.25421	17.3193	***	10.9832	23.6555	0.0204666	2.16421		-0.164241	4.49266	0.148458	12.5704	***	9.73046	15.4104	-0.0878093	-7.7886	***	-10.3287	-5.24853	0.0511015	4.86814	***	2.33949	7.39678	402.9	***	0.251993
Bulgaria	0.00605931	0.617092		-5.69035	6.92453	-0.275995	-28.1039		-67.7981	11.5902	0.035064	4.89257	**	1.61394	8.17121	0.380057	28.4004	***	17.9006	38.9001	0.0214184	2.26486		-1.34924	5.87895	0.230914	19.5521	***	16.0704	23.0339	-0.0151173	-1.34104		-4.5663	1.88421	-0.00590566	-0.562584		-3.70952	2.58435	443.986	***	0.262821
Colombia	-0.0588493	-5.99249	*	-10.5487	-1.43629	-0.149506	-15.2237		-31.7059	1.25849	0.115159	14.4691	***	11.4564	17.4817	0.231586	14.9674	***	9.2907	20.6441	0.0216117	2.28545	*	0.252553	4.31835	0.155485	13.1654	***	11.0454	15.2853	-0.0490227	-4.34833	***	-6.58822	-2.10844	0.0549812	5.23756	***	2.91948	7.55563	391.613	***	0.258385
Baku (Azerbaijan)	-0.073013	-7.43473	*	-14.8042	-0.0652742	-0.0826414	-8.4151		-27.4806	10.6504	0.0460282	6.22437	**	1.82352	10.6252	0.18758	10.8745		-0.0528614	21.8019	0.0220782	2.33467		-2.14355	6.81289	0.161115	13.642	***	10.3238	16.9603	-0.0258401	-2.29193		-5.3901	0.806245	0.0728791	6.9426	***	3.92693	9.95827	430.36	***	0.149056
Georgia	-0.0303426	-3.08969		-9.14433	2.96494	-0.289728	-29.5019		-64.26	5.25625	0.0543734	7.25876	***	3.18746	11.33	0.207198	12.3323	*	2.01945	22.6452	0.023214	2.45479		-1.29411	6.20369	0.241572	20.4546	***	16.53	24.3792	-0.0919922	-8.15981	***	-10.9354	-5.38422	0.0373645	3.55933	**	1.05813	6.06054	413.322	***	0.236268
Panama	-0.0507941	-5.17203		-11.8844	1.5404	0.453899	46.2172	***	26.1315	66.3029	0.0846919	10.8994	***	6.77093	15.028	0.225173	13.8019	***	6.46424	21.1395	0.0237644	2.51295		-0.610553	5.63646	0.141192	11.9551	***	8.00977	15.9004	-0.0156758	-1.39041		-5.31221	2.53138	0.0433572	4.13028	*	0.728873	7.53169	372.141	***	0.298751
Mexico	-0.0711995	-7.2496	**	-11.8673	-2.63187	-0.478428	-48.7167	***	-67.1416	-30.2918	0.0909454	11.713	***	8.82353	14.6024	0.176726	8.88268	***	4.33159	13.4338	0.0257897	2.72716	**	0.914466	4.53985	0.166273	14.0787	***	11.9786	16.1789	-0.065646	-5.82286	***	-8.28966	-3.35605	0.0321935	3.06701	**	0.778055	5.35596	404.653	***	0.193172
Brazil	-0.0504368	-5.13559	*	-9.60616	-0.665011	-0.37912	-38.6044	*	-72.6757	-4.5331	0.160929	20.2409	***	17.0308	23.451	0.245676	13.7157	***	7.39581	20.0355	0.030846	3.26177	**	1.09029	5.43326	0.137241	11.6206	***	9.34202	13.8992	-0.0931283	-8.26056	***	-10.3533	-6.1678	0.0217846	2.07519	*	0.225839	3.92455	375.564	***	0.281089
Kosovo	-0.0655037	-6.66985	**	-10.7465	-2.59319	-0.0590851	-6.01648		-25.4037	13.3707	0.0183831	3.2477	**	0.847196	5.64821	0.179285	7.41063	*	1.25344	13.5678	0.0320251	3.3865	*	0.778043	5.99495	0.133994	11.3456	***	9.22347	13.4676	-0.0747476	-6.63013	***	-8.80227	-4.45799	0.0438713	4.17927	***	2.12362	6.23492	377.612	***	0.166251
Norway	0.0649229	6.61075	**	2.01962	11.2019	-0.176038	-17.9252	***	-26.2454	-9.60495	0.0470394	6.70021	**	2.75457	10.6459	0.206113	9.58869		-0.97049	20.1479	0.0329	3.47914		-0.536147	7.49443	0.294753	24.9576	***	22.486	27.4291	-0.116276	-10.3137	***	-12.5716	-8.05587	0.0522391	4.97649	**	2.01051	7.94248	468.139	***	0.300594
Republic of Moldova	-0.0220118	-2.24162		-6.3278	1.84456	-0.12546	-12.7751		-28.8404	3.29023	-0.0100049	-0.0948776		-3.59299	3.40323	0.29454	17.3864	***	9.3219	25.4508	0.0335277	3.54549	*	0.435553	6.65542	0.230855	19.5472	***	17.4375	21.6568	-0.117125	-10.3889	***	-12.7139	-8.06385	0.0342842	3.266	**	0.94175	5.59025	452.362	***	0.297799
North Macedonia	-0.00642842	-0.654489		-5.25522	3.94624	-0.350558	-35.6956	***	-54.8443	-16.5468	0.0756482	10.1801	***	7.30828	13.0519	0.291755	16.7959	***	10.1959	23.3959	0.0347705	3.67694	**	1.02652	6.32735	0.137768	11.6652	***	9.39719	13.9332	-0.0460735	-4.08671	**	-6.48198	-1.69144	0.0516937	4.92447	***	2.45504	7.39391	393.237	***	0.188562
Latvia	-0.0250027	-2.54566		-6.84282	1.7515	0.0113128	1.15174		-13.3296	15.6331	0.0483906	6.97926	***	4.18122	9.7773	0.281578	15.4136	**	5.54478	25.2823	0.0364749	3.85704	*	0.259638	7.45445	0.285816	24.2008	***	21.6231	26.7786	-0.134435	-11.9243	***	-14.2858	-9.56291	-0.0108404	-1.0328		-4.10758	2.04198	486.969	***	0.323538
Hong Kong (China)	0.0187482	1.90902		-4.75629	8.57432	0.0352332	3.58743		-2.79637	9.97124	-0.079602	-8.04372	**	-12.824	-3.26345	0.224771	8.04567		-1.18048	17.2718	0.0447061	4.72765	*	1.06826	8.38705	0.349599	29.6015	***	26.7382	32.4648	-0.0988575	-8.76875	***	-11.6987	-5.83884	-0.0366713	-3.4932		-7.30549	0.319081	584.842	***	0.21858
Brunei Darussalam	0.0852862	8.68414	***	4.53709	12.8312	0.291604	29.6928	***	22.1808	37.2048	0.0965439	13.1026	***	10.2753	15.9298	0.2685	11.1578	**	3.59842	18.7173	0.0477413	5.04849	**	2.17106	7.92591	0.42937	36.3559	***	33.7323	38.9795	0.0184436	1.63593		-1.10028	4.37213	0.0123589	1.17744		-1.4741	3.82898	436.279	***	0.358987
United Arab Emirates	0.0292324	2.97652		-0.161513	6.11455	0.729157	74.2467	***	71.0363	77.457	0.0931873	13.1494	***	11.5505	14.7483	0.280865	8.54509	**	2.99056	14.0996	0.0613883	6.49159	***	4.41474	8.56843	0.236567	20.0308	***	18.5353	21.5263	-0.0773098	-6.85737	***	-8.43258	-5.28216	0.0202167	1.92588	*	0.207678	3.64409	367.854	***	0.37021
Iceland	-0.00498589	-0.507494		-7.18002	6.16503	-0.13783	-14.0346	*	-27.7957	-0.273601	0.0237927	4.86673		-0.413109	10.1466	0.229235	3.81851		-11.4109	19.048	0.0616574	6.52005	*	0.834893	12.2052	0.286606	24.2676	***	20.888	27.6472	-0.0949738	-8.4242	***	-11.4486	-5.39976	0.0274899	2.61863		-0.743817	5.98108	456.443	***	0.272012
Malaysia	0.0554256	5.64385	**	1.80384	9.48387	-0.176216	-17.9431		-39.7953	3.90906	0.0661095	10.7755	***	6.85758	14.6934	0.286065	1.84694		-3.86134	7.55522	0.08763	9.26648	***	6.61789	11.9151	0.24537	20.7761	***	17.5717	23.9806	-0.00952309	-0.844641		-3.21448	1.5252	0.0845039	8.05012	***	5.83899	10.2613	419.33	***	0.320423
Qatar	0.0287209	2.9245		-2.12904	7.97803	0.549327	55.9354	***	50.0722	61.7987	0.0664487	10.8553	***	7.6737	14.0369	0.329346	5.41937		-3.94213	14.7809	0.0888314	9.39348	***	5.72513	13.0618	0.210416	17.8165	***	15.2514	20.3817	-0.0618364	-5.48492	***	-7.95888	-3.01096	0.0216889	2.06618		-0.92209	5.05444	371.146	***	0.361467
Note: All statistics were pooled across 10 plausible values and weighted using W_FSTUWT.
β represents standardized coefficients, while B refers to unstandardized coefficients.
*p<.05, **p<.01, ***p<.001
The countries were sorted in ascending order of the coefficient size of the interaction between growth mindsets and SES.
Ukrainian regions (18 of 27), Morocco, Korea, Mongolia, Jamaica, Japan, Thailand, El Salvador, Philippines, Kazakhstan, and Indonesia were omitted due to insufficient data or highly-skewed variance in key variables.
