# Supplementary material for: Relationships between growth mindsets and math achievement across socioeconomic status in 74 countries: Evidence from PISA 2022
Source: PLoS One. 2025 Nov 21;20(11):e0337039. doi: 10.1371/journal.pone.0337039 (PMC12637945; doi:10.1371/journal.pone.0337039)
Supplement: S3 Table — (XLSX) [file pone.0337039.s005.xlsx]

## Sheet: S5_Table
Model 5 Moderation analysis for math literacy with two-way interactions between growth mindsets and demographic variables
Country	Gender (Female = 1; Male = 0)					Immigrant (Immigrant = 1; Non-immigrant = 0)					Growth mindsets					SES					Growth mindsets x SES					Growth mindsets x Gender					Growth mindsets x Immigrant					Math Self-Efficacy					Math Anxiety					Math Proactive Behavior
		B		95% CI			B		95% CI			B		95% CI			B		95% CI			B		95% CI			B		95% CI			B		95% CI			B		95% CI			B		95% CI			B		95% CI
				Lower	Upper				Lower	Upper				Lower	Upper				Lower	Upper				Lower	Upper				Lower	Upper				Lower	Upper				Lower	Upper				Lower	Upper				Lower
Austria	-0.0737952	-17.784	*	-34.617	-0.950888	-0.210308	-23.1863	*	-45.3706	-1.00202	0.0437344	3.69038		-0.375208	7.75598	0.323451	41.9217	***	33.0256	50.8178	-0.0467684	-4.94559	**	-7.76298	-2.1282	0.0332802	3.9764		-1.35299	9.3058	0.00574363	0.686092		-6.35375	7.72594	0.339213	28.7221	***	26.4632	30.9811	-0.112091	-9.94249	***	-12.1416	-7.74338	-0.0491278	-4.67994	***	-7.28934
Singapore	0.00149776	2.4307		-12.1153	16.9767	0.0394007	2.15467		-17.0138	21.3231	0.0903515	9.56694	***	5.27596	13.8579	0.380356	44.4987	***	35.6373	53.36	-0.0374281	-3.95786	**	-6.88089	-1.03484	-0.00738332	-0.882169		-5.98941	4.22507	0.00601965	0.719103		-5.58875	7.02696	0.434028	36.7503	***	34.3518	39.1489	-0.106465	-9.44358	***	-11.9651	-6.92207	-0.0824613	-7.85541	***	-10.2534
United Kingdom	0.00396855	-7.13785		-27.4715	13.1958	0.0270302	5.90734		-19.4486	31.2632	0.092696	9.90032	***	5.09734	14.7033	0.262562	33.4419	***	21.8832	45.0006	-0.0358102	-3.7869		-7.79627	0.222467	0.0244419	2.92021		-4.18411	10.0245	-0.0102224	-1.22154		-10.1235	7.68039	0.434377	36.7798	***	33.7445	39.8152	-0.0893328	-7.92388	***	-10.9195	-4.92828	-0.0151301	-1.44136		-5.0461
Serbia	-0.118487	-11.9555		-26.8306	2.91969	0.00814015	6.91507		-15.8441	29.6742	0.0312367	2.71008		-0.735559	6.15573	0.321939	37.5165	***	25.797	49.2361	-0.0311376	-3.29268		-7.09161	0.506243	-0.00035723	-0.0424709		-5.29071	5.20577	-0.019723	-2.3565		-11.109	6.39601	0.294032	24.8966	***	21.6694	28.1238	-0.0425323	-3.7726	**	-6.16482	-1.38038	-0.00556005	-0.529758		-2.95616
Croatia	-0.0094714	2.74942		-12.9587	18.4575	-0.0564675	-23.7567		-48.7628	1.24952	0.029027	2.48527		-1.18625	6.15678	0.326713	37.6218	***	27.6269	47.6167	-0.029947	-3.16689		-6.67849	0.344712	-0.012036	-1.43799		-6.87897	4.00299	0.0583527	6.97199		-2.36083	16.3048	0.362835	30.7222	***	28.0248	33.4197	-0.0579608	-5.14116	***	-7.20676	-3.07556	-0.0277989	-2.64825		-5.42918
Denmark	0.0920967	2.06322		-17.5344	21.6608	-0.316074	-29.2972	*	-55.7509	-2.84353	0.0744147	8.06369	**	2.00852	14.1189	0.21392	26.164	***	13.8163	38.5118	-0.0252136	-2.66627		-7.29469	1.96215	0.0237032	2.83222		-4.3831	10.0475	-0.00935464	-1.11804		-11.2528	9.01668	0.293094	24.817	***	21.6555	27.9786	-0.160511	-14.2373	***	-16.7874	-11.6872	0.030268	2.88339		-0.16454
Estonia	-0.00139016	-3.72377		-20.082	12.6345	-0.167281	5.15259		-25.7447	36.0498	0.0856062	9.40577	***	5.11402	13.6975	0.295784	33.5015	***	21.7349	45.2681	-0.0250675	-2.65074		-6.62034	1.31886	0.0116093	1.38696		-3.99439	6.76831	-0.0718946	-8.59032		-18.3711	1.19046	0.303148	25.6684	***	23.1261	28.2107	-0.132629	-11.7643	***	-14.3122	-9.21646	0.00850873	0.810544		-1.83536
Ireland	-0.0211925	2.0897		-16.0136	20.193	-0.0455673	1.02659		-21.7544	23.8075	0.139721	15.8784	***	11.4517	20.3051	0.245639	28.9256	***	17.9062	39.9451	-0.0248604	-2.62878		-6.31204	1.05448	-0.0137659	-1.64471		-7.47979	4.19036	-0.0183612	-2.194		-9.65123	5.26322	0.364844	30.8924	***	28.7083	33.0765	-0.0618524	-5.48622	***	-7.41313	-3.55931	-0.028873	-2.75061		-5.61572
Italy	-0.106192	-9.00318		-24.2982	6.29185	-0.0140546	-11.9836		-35.0099	11.0426	0.0234984	2.02805		-1.70199	5.75809	0.275032	31.2716	***	24.0344	38.5087	-0.0237495	-2.51143	*	-4.94817	-0.0746856	-0.00586524	-0.700829		-6.12416	4.7225	0.0341953	4.08593		-4.11768	12.2895	0.371725	31.4749	***	28.5446	34.4052	-0.0929437	-8.2441	***	-10.625	-5.86323	0.0232923	2.21894		-0.343002
Germany	0.00049976	13.9933		-3.95103	31.9376	-0.265261	-41.2453	**	-66.8437	-15.6469	0.0452567	4.6423	*	0.497039	8.78757	0.279268	31.5338	***	21.1841	41.8835	-0.0233128	-2.46519		-5.83852	0.90813	-0.0451789	-5.39836		-11.2014	0.40465	0.0461285	5.51166		-2.81819	13.8415	0.341153	28.8863	***	25.945	31.8276	-0.116972	-10.3755	***	-12.6221	-8.12896	-0.0828255	-7.88999	***	-10.7696
Montenegro	-0.050861	-6.76186		-21.5438	8.02006	0.0217516	1.78986		-25.3191	28.8988	0.0117126	0.715825		-3.94385	5.3755	0.269468	29.9727	***	21.2662	38.6792	-0.02083	-2.20264		-5.52835	1.12308	0.00512949	0.61288		-5.41735	6.64312	0.00137551	0.164483		-10.3248	10.6538	0.135464	11.4701	***	9.46493	13.4753	-0.103687	-9.1971	***	-11.448	-6.94623	0.0531599	5.06421	***	2.78707
Türkiye	-0.0316815	-5.40395		-16.7786	5.97074	-0.497928	-95.7473	**	-161.385	-30.1098	-0.00658383	-1.40928		-5.13506	2.3165	0.248247	27.5505	***	22.2708	32.8302	-0.0189632	-2.0053	*	-3.86044	-0.150153	0.00705806	0.843325		-3.36552	5.05217	0.145967	17.4412		-5.53502	40.4174	0.290923	24.6332	***	22.6445	26.622	0.00611534	0.542455		-1.54147	2.62638	0.0207033	1.97223		-0.319667
Portugal	-0.0525832	-7.94705		-22.6088	6.71474	-0.177651	-30.5053	**	-53.3786	-7.63191	0.105833	12.0892	***	7.74196	16.4364	0.267097	28.6974	***	21.8725	35.5223	-0.0169428	-1.79164		-4.07011	0.486824	0.00840321	1.0039		-4.31379	6.32158	0.0402361	4.80734		-3.48912	13.1038	0.275973	23.3674	***	21.1011	25.6338	-0.098755	-8.75958	***	-11.3425	-6.17665	0.0295006	2.81033	*	0.314344
Spain	-0.0344784	-10.4648	*	-20.3365	-0.593073	-0.0903664	-10.6917		-24.8093	3.42584	0.0337509	3.53761	*	0.49803	6.57719	0.257867	27.3582	***	22.6621	32.0543	-0.015085	-1.59517		-3.26864	0.0783006	0.0225352	2.6925		-0.915987	6.30099	0.00482991	0.577013		-4.46033	5.61436	0.305055	25.8298	***	24.262	27.3975	-0.0970055	-8.60446	***	-10.0898	-7.11915	0.00380235	0.362248		-1.63198
Poland	-0.0174927	-10.5234		-25.9651	4.91826	-0.277882	-0.943677		-110.439	108.552	-0.0348712	-4.6029	*	-8.38035	-0.825443	0.351608	35.3162	***	26.2431	44.3893	-0.0132921	-1.40554		-4.74239	1.93131	0.0283281	3.3849		-1.95391	8.72371	-0.0886341	-10.5904		-56.6947	35.5138	0.297484	25.1888	***	22.928	27.4496	-0.0780643	-6.9243	***	-9.38575	-4.46285	-0.0249452	-2.37638	*	-4.73469
United States	-0.0215735	11.1642		-9.30652	31.6349	0.115088	7.26053		-22.1237	36.6448	0.191017	22.4651	***	17.4232	27.5069	0.325474	32.3124	***	19.2845	45.3403	-0.010917	-1.15441		-5.35179	3.04297	-0.0432966	-5.17323		-11.7303	1.38388	0.0144481	1.72635		-7.79364	11.2463	0.339542	28.7499	***	25.0667	32.4332	-0.0985144	-8.73822	***	-11.559	-5.91745	-0.0371976	-3.54349	*	-6.90922
New Zealand	-0.00773487	-4.21164		-23.8475	15.4242	0.0286152	-8.55733		-29.9441	12.8295	0.0991801	11.5795	***	6.25485	16.9042	0.294539	28.7977	***	17.9638	39.6317	-0.00825408	-0.872868		-4.66032	2.91458	0.0110956	1.32579		-5.57344	8.22501	0.0371706	4.44148		-2.69216	11.5751	0.440057	37.2609	***	34.4088	40.113	-0.0375525	-3.33088	*	-6.12129	-0.540469	-0.015741	-1.49955		-4.52551
Lithuania	-0.011271	-4.79727		-19.4977	9.90315	-0.172793	-38.5955		-84.2328	7.04176	0.0233787	2.55197		-1.73476	6.83871	0.348266	33.3939	***	24.3073	42.4804	-0.00735604	-0.777856		-4.12896	2.57325	0.0118267	1.4131		-4.26376	7.08997	0.0680576	8.1317		-9.38972	25.6531	0.301071	25.4925	***	22.9501	28.0349	-0.127978	-11.3517	***	-13.4895	-9.21399	0.0066821	0.636586		-1.97489
Belgium	-0.069143	-12.6835		-29.6255	4.25859	-0.263365	-50.1877	***	-69.7429	-30.6325	0.0199356	2.14423		-2.20062	6.48908	0.374524	35.7301	***	27.5957	43.8645	-0.007245	-0.76618		-3.93457	2.40221	0.0182874	2.18491		-3.96333	8.33314	0.0757324	9.04884	*	2.03614	16.0615	0.286828	24.2866	***	21.7582	26.8151	-0.0777492	-6.89629	***	-9.14985	-4.64273	0.0391241	3.72704	*	0.651545
Chinese Taipei	0.0598715	8.48667		-11.9439	28.9173	-0.37538	-22.8944		-183.319	137.53	-0.0201068	-2.54969		-8.17402	3.07464	0.344202	32.2452	***	19.6227	44.8676	-0.00449094	-0.474895		-4.39432	3.44453	-0.00774528	-0.925498		-7.62872	5.77772	-0.0496643	-5.93481		-63.7311	51.8614	0.443712	37.5704	***	35.1807	39.9601	-0.0456707	-4.05103	*	-7.26171	-0.840344	0.00792173	0.75458		-2.45001
Malta	-0.0427027	-22.7878	*	-43.6262	-1.94939	0.0494097	6.27917		-33.567	46.1253	0.0446452	5.22808		-0.614452	11.0706	0.187925	17.8189	**	6.35216	29.2856	-0.00323535	-0.342053		-4.68358	3.99948	0.0597541	7.13972		-0.303573	14.583	-0.00404671	-0.483268		-13.7482	12.7817	0.384859	32.587	***	29.2381	35.9359	-0.0861988	-7.64575	***	-10.9519	-4.33957	-0.00770874	-0.73434		-3.94522
France	-0.0341315	-16.293	*	-29.9629	-2.62311	-0.151468	-33.445	**	-52.7824	-14.1076	-0.00886354	-1.16417		-5.05402	2.72568	0.313543	29.1299	***	21.5735	36.6864	-0.00320151	-0.338469		-3.01855	2.34161	0.0415357	4.96283		-0.394522	10.3202	0.0583978	6.97783		-0.0003333	13.956	0.338761	28.6838	***	26.1114	31.2563	-0.107872	-9.56816	***	-11.7113	-7.42499	-0.0105898	-1.00882		-3.60636
Australia	-0.00727964	1.54774		-12.9357	16.0311	0.144025	16.9164	*	0.869023	32.9637	0.164766	19.5928	***	15.4457	23.7399	0.302613	28.0527	***	20.4928	35.6125	-0.00286328	-0.302778		-3.08948	2.48393	-0.00741888	-0.8864		-5.61216	3.83936	-0.00729626	-0.871615		-6.23443	4.4912	0.42495	35.9816	***	33.5808	38.3824	-0.0547396	-4.85539	***	-6.57548	-3.13531	-0.00107077	-0.101943		-2.43617
Netherlands	0.0637064	-0.180584		-21.386	21.0248	-0.243323	-44.1744	*	-82.46	-5.88881	0.021001	2.4961		-3.54998	8.54219	0.339346	30.6905	***	19.0379	42.3432	-0.0004019	-0.0423532		-4.59911	4.51441	0.0216092	2.58159		-5.66552	10.8287	0.0628605	7.51081		-6.8577	21.8793	0.378002	32.0065	***	29.2471	34.7659	-0.018702	-1.65885		-4.43142	1.11372	-0.0168275	-1.60293		-5.3144
Ukrainian regions (18 of 27)	-0.0900991	-7.64585		-30.3929	15.1012	-0.0395319	25.2469		-121.808	172.302	0.0944428	11.3341	**	4.86893	17.7993	0.315027	27.9764	***	15.5163	40.4365	0.00151241	0.15998		-4.57339	4.89335	-0.00495286	-0.591889		-8.51907	7.33529	-0.0948542	-11.3339		-72.1976	49.5298	0.283924	24.0406	***	20.0726	28.0087	-0.0599891	-5.32112	**	-8.49894	-2.1433	0.0291748	2.77939		-0.525706
Switzerland	0.0152672	9.51696		-4.97827	24.0122	-0.15151	-19.4762		-40.939	1.98658	0.0410264	4.95572	*	0.247458	9.66399	0.355757	31.6122	***	20.2887	42.9357	0.00163906	0.173383		-3.58297	3.92973	-0.0258036	-3.08304		-8.06229	1.89621	0.01312	1.56749		-6.05446	9.18943	0.371938	31.493	***	28.7786	34.2074	-0.108803	-9.65078	***	-11.9338	-7.3678	-0.0267933	-2.55238		-5.89232
Sweden	0.0409422	-15.2354		-34.5461	4.07531	-0.293305	-34.4154	***	-52.7787	-16.052	-0.0120481	-1.37305		-6.51196	3.76586	0.237442	20.845	**	7.39494	34.295	0.00202419	0.213981		-4.23913	4.66709	0.0628816	7.51325	*	1.20163	13.8249	0.0147426	1.7615		-4.40893	7.93194	0.381791	32.3273	***	29.967	34.6876	-0.14498	-12.8597	***	-14.9071	-10.8123	-0.0369403	-3.51899	**	-5.74303
Argentina	-0.103599	-18.8026	*	-33.323	-4.28219	0.0460254	30.6556	*	0.137185	61.1741	0.0665197	8.04712	***	4.16713	11.9271	0.242109	20.9939	***	15.0182	26.9696	0.00301859	0.319205		-1.77119	2.4096	0.0267457	3.19567		-1.85821	8.24955	-0.0841558	-10.0549		-23.2087	3.09892	0.16992	14.3876	***	11.6554	17.1199	-0.0733775	-6.50853	***	-9.1904	-3.82666	0.0343743	3.27464	**	0.9824
Morocco	0.034996	-8.34495		-20.1654	3.47552	-0.608634	-79.8063	*	-155.492	-4.1207	-0.0135627	-1.50379		-6.4783	3.47071	0.111591	9.08583	**	2.83914	15.3325	0.0035527	0.375771		-1.57399	2.32553	0.0385898	4.6108	*	0.052981	9.16861	0.05779	6.90423		-20.9916	34.8001	0.133989	11.3453	***	9.22584	13.4647	-0.0287933	-2.55392	*	-4.61921	-0.48863	0.0464851	4.42833	***	1.99346
Korea	-0.0429663	-2.8545		-27.048	21.339	-0.407091	-68.7083		-210.066	72.6498	0.0077061	1.06489		-6.10629	8.23606	0.249616	21.2964	**	6.721	35.8718	0.00438868	0.463999		-4.53721	5.46521	-0.00492851	-0.588752		-10.7785	9.60096	0.0883259	10.5535		-45.7087	66.8157	0.408426	34.5826	***	31.0167	38.1485	-0.0220552	-1.95621		-4.6724	0.759977	0.0817153	7.78441	***	4.07764
Albania	0.0806064	-6.86489		-24.1587	10.429	-0.543238	-37.6632		-114.751	39.425	0.0239678	3.05258		-2.92237	9.02753	0.186394	15.2273	***	7.84183	22.6128	0.0057488	0.607922		-2.69426	3.9101	0.048844	5.83596		-1.5359	13.2078	-0.0572086	-6.83455		-34.8157	21.1466	0.174784	14.7995	***	11.707	17.8919	-0.0838598	-7.43836	***	-10.2711	-4.60564	0.0525426	5.00533	***	2.34493
Hungary	-0.0329647	-8.16151		-23.3213	6.99829	0.0795697	-6.98286		-46.5084	32.5427	0.0236312	3.02193		-1.17746	7.22133	0.389154	33.4204	***	24.8755	41.9653	0.00603974	0.63859		-2.30742	3.5846	0.0155713	1.86042		-3.68055	7.40138	0.0488799	5.84061		-7.34833	19.0296	0.343902	29.1192	***	26.2092	32.0291	-0.137479	-12.1944	***	-14.4322	-9.95655	-0.0266585	-2.53956		-5.22616
Mongolia	0.038081	-4.61012		-15.4153	6.19503	-0.712198	-111.959	*	-200.367	-23.5514	0.0389655	4.85446	**	1.54164	8.16729	0.315916	26.8171	***	20.8203	32.8139	0.0060505	0.639844		-1.45757	2.73726	0.0275059	3.28641		-0.459574	7.0324	0.127802	15.2707		-23.6751	54.2166	0.205375	17.3897	***	14.3477	20.4316	-0.071852	-6.37329	***	-8.28197	-4.4646	-0.00097688	-0.0929744		-2.26009
Chile	-0.123483	-14.4112		-29.0861	0.26374	-0.18739	-35.639	*	-69.2498	-2.0283	0.0972828	11.8872	***	7.97687	15.7976	0.25885	21.1352	***	12.9342	29.3362	0.00802513	0.848656		-1.86544	3.56276	0.00595463	0.711473		-4.114	5.53694	0.0536534	6.41109		-4.38492	17.2071	0.125339	10.6128	***	8.42041	12.8052	-0.0714746	-6.33978	***	-9.10705	-3.57251	0.0859749	8.1902	***	5.20153
Czech Republic	-0.00842246	-14.8767	*	-29.212	-0.541358	-0.182863	-64.9831	**	-107.608	-22.3581	-0.039968	-4.495	*	-8.08903	-0.900979	0.396273	33.3782	***	23.1679	43.5886	0.0085412	0.903324		-2.72934	4.53599	0.0454298	5.42804		-0.14573	11.0018	0.15024	17.9512	*	1.19235	34.7101	0.351056	29.7249	***	27.5834	31.8663	-0.113765	-10.091	***	-12.0923	-8.08974	-0.0371543	-3.53945	*	-6.73609
Uruguay	-0.132462	-25.9781	**	-41.7088	-10.2475	-0.192603	-66.5553		-150.221	17.1102	0.0439021	5.54191	*	0.622197	10.4616	0.2827	23.0108	***	14.6857	31.3358	0.00902765	0.9546		-2.03632	3.94552	0.0404755	4.83597		-1.27886	10.9508	0.152114	18.176		-13.3543	49.7062	0.168234	14.2447	***	11.5449	16.9446	-0.102348	-9.07841	***	-12.2002	-5.95658	0.0705464	6.72036	***	4.12674
Finland	0.106121	1.35779		-10.8379	13.5534	-0.411521	-77.3565	***	-98.3747	-56.3384	0.0333483	4.28916	*	0.810716	7.76761	0.254243	20.377	***	11.6569	29.0971	0.00928161	0.981474		-1.9918	3.95474	0.0306168	3.65813		-0.772298	8.08856	0.114887	13.7272	***	6.61097	20.8434	0.334321	28.3079	***	26.2037	30.412	-0.117731	-10.4427	***	-12.4353	-8.45008	0.00730367	0.69581		-1.95843
Slovak Republic	0.0583228	-12.4157		-29.7232	4.8918	-0.154603	-27.9365		-101.275	45.4017	-0.0145477	-1.42191		-6.17451	3.3307	0.457036	38.5552	***	27.0673	50.0432	0.00963436	1.01902		-3.23618	5.27422	0.059479	7.10664	*	0.73069	13.4826	0.0395164	4.72109		-20.2734	29.7156	0.272131	23.042	***	20.4422	25.6417	-0.0909995	-8.0718	***	-10.5872	-5.55639	-0.0379232	-3.6128	**	-6.27008
Romania	-0.0995517	-14.8566		-29.9782	0.265004	-0.267939	0.481895		-68.3975	69.3612	0.0703296	8.72685	***	4.66593	12.7878	0.447033	37.5925	***	29.5817	45.6032	0.00986076	1.04276		-2.13607	4.22158	0.0152936	1.82744		-3.69833	7.35321	-0.0899717	-10.7501		-36.8492	15.3491	0.189665	16.0596	***	13.5939	18.5252	-0.0869772	-7.7148	***	-9.75755	-5.67205	0.0342228	3.26014	*	0.659578
Slovenia	0.0535771	-8.51051		-28.4454	11.4244	-0.283503	-3.07518		-39.1131	32.9628	0.0400059	5.14308	*	0.407508	9.87866	0.328528	26.5853	***	15.7073	37.4632	0.011061	1.16965		-3.25283	5.59213	0.0452578	5.40756		-2.17875	12.9939	-0.0835831	-9.98667		-24.2752	4.30181	0.267501	22.6499	***	20.3453	24.9546	-0.0708229	-6.28199	***	-8.43052	-4.13345	0.0112885	1.07546		-1.88547
Jordan	0.0586271	-3.94129		-16.3668	8.48419	0.106562	9.04642		-8.31833	26.4112	0.00524651	1.02425		-2.6618	4.71029	0.142961	9.57728	***	4.20006	14.9545	0.012105	1.28008		-0.653844	3.214	0.0321171	3.83746		-0.664797	8.33971	0.00584825	0.698578		-5.45065	6.84781	0.0805842	6.82327	***	4.92488	8.72165	-0.0692319	-6.14082	***	-8.28813	-3.99352	0.0503794	4.79924	***	2.87754
Saudi Arabia	-0.0679093	-21.8194	***	-32.1763	-11.4625	0.238279	27.2573	**	8.82328	45.6912	0.0113306	1.77292		-1.99922	5.54505	0.146119	9.68173	***	4.71364	14.6498	0.0127651	1.34981		-0.649181	3.34881	0.0482996	5.77091	**	1.73908	9.80273	-0.00970005	-1.15946		-8.5745	6.25557	0.111997	9.48305	***	7.49461	11.4715	-0.0524566	-4.65297	***	-6.37973	-2.92621	0.0388704	3.70286	***	1.96406
Uzbekistan	-0.0896183	-7.25363		-19.1951	4.68784	-0.262308	-5.90944		-65.3023	53.4834	0.0320091	4.25139	*	1.01489	7.48789	0.0912978	4.67654		-2.08004	11.4331	0.0130028	1.37497		-0.919616	3.66955	-0.00606534	-0.724744		-4.78787	3.33838	-0.0674104	-8.05418		-29.6181	13.5098	0.0826855	7.00117	***	5.20597	8.79637	-0.0592269	-5.2535	***	-7.33425	-3.17274	0.0428472	4.08182	***	1.97957
Palestinian Authority	0.0973219	-0.540778		-10.9825	9.90095	-0.254076	-41.4614	*	-81.6542	-1.26855	-0.00501564	-0.161336		-4.04921	3.72654	0.201183	14.4859	***	9.50862	19.4631	0.0133446	1.4111		-0.40991	3.23211	0.0338662	4.04644		-0.0380224	8.13089	0.0505207	6.03635		-10.9864	23.0591	0.112844	9.55481	***	7.86668	11.2429	-0.0751346	-6.66451	***	-8.79705	-4.53197	0.0428643	4.08327	***	2.09931
Greece	-0.033064	-9.11791		-23.1208	4.88498	-0.0966599	-18.4031		-43.4195	6.61331	0.00969805	1.61763		-2.89706	6.13232	0.213298	15.4048	***	6.96013	23.8495	0.0139759	1.47798		-1.731	4.68695	0.0186384	2.22681		-3.38871	7.84233	0.0277429	3.31458		-7.28087	13.91	0.276986	23.4531	***	20.7701	26.1361	-0.0913516	-8.10295	***	-10.9633	-5.24264	0.0350306	3.33713	**	1.05418
Canada	-0.0640294	-6.46586		-17.5916	4.65983	0.0695314	5.16902		-8.55379	18.8918	0.0966205	12.0178	***	8.79295	15.2427	0.273117	20.6744	***	12.071	29.2778	0.0144189	1.52479		-1.19525	4.24484	-0.00017449	-0.020905		-4.02069	3.97888	0.00619157	0.739861		-3.68385	5.16357	0.366518	31.0341	***	29.5142	32.5541	-0.100992	-8.95805	***	-10.4657	-7.45036	-0.0177154	-1.68759		-3.64709
Macao (China)	-0.0262125	4.63206		-10.3304	19.5945	0.164596	17.2091	*	1.80877	32.6094	-0.0376044	-3.95268		-9.63119	1.72584	0.204834	13.9629	**	5.14676	22.779	0.0164625	1.741		-1.91449	5.39649	-0.0236609	-2.82693		-8.99947	3.34561	-0.00145475	-0.173881		-6.34419	5.99643	0.385384	32.6315	***	29.9397	35.3232	-0.0884773	-7.848	***	-10.6169	-5.07908	-0.00795012	-0.757372		-3.98029
Dominican Republic	-0.0106282	-8.75035		-20.3111	2.81036	-0.11996	3.01823		-37.8057	43.8422	0.0220455	3.1949		-0.489557	6.87936	0.202528	13.5853	***	7.18218	19.9885	0.0170861	1.80668		-0.407042	4.02041	0.0248488	2.96905		-1.59526	7.53336	-0.0493623	-5.89823		-20.4694	8.67297	0.0217568	1.84225		-0.162246	3.84674	-0.0351298	-3.11598	*	-5.63679	-0.595165	0.0682422	6.50093	***	4.37795
Peru	-0.0525617	-2.53186		-18.3989	13.3352	-0.228725	-25.6017		-89.6965	38.493	0.125093	15.6086	***	10.8148	20.4024	0.2541	17.3917	***	11.0489	23.7346	0.0201652	2.13233		-0.212817	4.47748	-0.00913759	-1.09203		-6.99078	4.80673	0.00749932	0.895184		-25.8815	27.6719	0.148314	12.5582	***	9.71305	15.4033	-0.0878022	-7.78797	***	-10.3387	-5.23719	0.0510715	4.86528	***	2.3378
Bulgaria	0.00757727	3.99054		-14.1846	22.1657	-0.297457	10.3695		-92.5391	113.278	0.0417293	5.70022	*	1.25197	10.1485	0.379869	28.2904	***	17.9469	38.6338	0.0217591	2.30088		-1.26259	5.86435	-0.0104295	-1.24632		-7.34658	4.85394	-0.131757	-15.7428		-51.9728	20.4873	0.230465	19.5142	***	16.0194	23.0089	-0.0155904	-1.38301		-4.58596	1.81994	-0.00595334	-0.567125		-3.70862
Baku (Azerbaijan)	-0.0723758	-9.09533		-30.0928	11.9022	-0.0818517	-17.2612		-68.9219	34.3995	0.0422347	5.76701		-0.604828	12.1388	0.187803	10.9281		0.0153234	21.8409	0.0219559	2.32173		-2.15475	6.79821	0.0055899	0.668104		-7.32621	8.66241	0.0289267	3.45628		-16.2754	23.188	0.161113	13.6419	***	10.2942	16.9896	-0.0257798	-2.28657		-5.38952	0.816374	0.0727482	6.93014	***	3.91621
Panama	-0.0542431	-3.14409		-20.8861	14.5979	0.448357	22.1974		-23.51	67.9048	0.0840806	10.7704	***	4.91583	16.625	0.225024	14.2536	***	6.89094	21.6164	0.0220609	2.3328		-0.801085	5.46668	-0.00771037	-0.921185		-8.53476	6.69239	0.0760013	9.08175		-6.06676	24.2303	0.141714	11.9993	***	8.03973	15.9589	-0.0152557	-1.35315		-5.25497	2.54867	0.0424446	4.04334	*	0.654435
Colombia	-0.0565377	-10.6927		-23.9042	2.5187	-0.140256	-23.1203		-57.5033	11.2626	0.10697	13.5073	***	9.55413	17.4604	0.231576	14.8286	***	9.18607	20.4711	0.0221167	2.33885	*	0.316867	4.36083	0.0159951	1.91103		-3.03452	6.85658	0.0286417	3.42222		-8.74872	15.5931	0.155633	13.1779	***	11.056	15.2999	-0.0490873	-4.35406	***	-6.5824	-2.12573	0.0550732	5.24631	***	2.9259
Georgia	-0.0291757	-0.0837438		-17.7922	17.6247	-0.31928	-58.9829		-122.384	4.41826	0.0577798	7.66973	*	1.65901	13.6805	0.207489	12.3245	*	1.92125	22.7278	0.0233388	2.46798		-1.33032	6.26628	-0.00935802	-1.11788		-7.65754	5.42177	0.0857758	10.2496		-13.7705	34.2698	0.24182	20.4756	***	16.556	24.3951	-0.0916665	-8.13092	***	-10.9046	-5.35729	0.037675	3.58891	**	1.11333
Mexico	-0.0710128	-8.37164		-20.5526	3.80934	-0.443269	-70.9829	**	-121.042	-20.9239	0.0884749	11.4314	***	7.93655	14.9262	0.176703	8.76724	***	4.14986	13.3846	0.0262046	2.77103	**	0.942625	4.59944	0.00369762	0.441803		-4.4161	5.2997	0.0837524	10.0076		-10.8814	30.8965	0.166731	14.1175	***	12.0223	16.2127	-0.0657214	-5.82955	***	-8.28554	-3.37356	0.032209	3.06848	**	0.784277
Brazil	-0.0523662	-8.55521		-20.6824	3.57202	-0.386868	-21.3505		-84.4343	41.7333	0.156491	19.7152	***	15.808	23.6225	0.245481	13.6608	***	7.34159	19.98	0.0309827	3.27622	**	1.1004	5.45204	0.0104458	1.24799		-2.86472	5.3607	-0.0584701	-6.98605		-29.8539	15.8818	0.137354	11.6302	***	9.35428	13.9062	-0.093093	-8.25743	***	-10.3467	-6.16811	0.0217109	2.06817	*	0.214287
Kosovo	-0.0612209	-9.30726		-20.0497	1.43521	-0.0170353	-30.5406		-74.7013	13.62	0.0122691	2.49832		-0.658027	5.65467	0.179397	7.5777	*	1.48979	13.6656	0.0314502	3.32571	*	0.740798	5.91062	0.00995975	1.19004		-3.65806	6.03813	0.093353	11.1533		-5.40612	27.7127	0.133778	11.3273	***	9.21777	13.4368	-0.0748725	-6.64121	***	-8.82135	-4.46107	0.0440797	4.19912	***	2.13651
Jamaica	0.079891	13.086		-4.30538	30.4774	-0.511177	3.88081		-97.9356	105.697	0.151416	19.1282	***	13.9688	24.2877	0.189301	8.43619		-1.95162	18.824	0.0315745	3.33881		-0.701514	7.37913	-0.016044	-1.917		-9.45843	5.62443	-0.181236	-21.6562		-58.7192	15.4068	0.149959	12.6976	***	9.19923	16.196	-0.0360077	-3.19366		-6.84926	0.461945	0.0417055	3.97284	*	0.075566
Norway	0.0629491	1.28983		-15.2632	17.8429	-0.175118	-15.358		-37.7638	7.04782	0.0423465	6.09589	*	0.595705	11.5961	0.20596	9.93621		-1.25685	21.1293	0.0315767	3.33925		-0.906358	7.58486	0.0165895	1.98239		-4.10948	8.07426	-0.008018	-0.957727		-8.89374	6.97828	0.294519	24.9377	***	22.4762	27.3992	-0.116053	-10.294	***	-12.5468	-8.04117	0.0518509	4.9395	**	1.98065
Republic of Moldova	0.00680145	-26.615	***	-38.6716	-14.5583	-0.0955044	-50.6717		-113.221	11.8773	-0.0521298	-5.17541	*	-9.49379	-0.857023	0.293056	17.6461	***	9.59173	25.7005	0.0320868	3.39312	*	0.311365	6.47487	0.0884903	10.5732	***	5.54672	15.5996	0.132693	15.8542		-11.3932	43.1016	0.230571	19.5231	***	17.4034	21.6428	-0.116007	-10.2898	***	-12.6262	-7.95333	0.0338549	3.2251	**	0.917758
North Macedonia	-0.00170516	-5.17824		-19.4134	9.05691	-0.326486	-56.9935	*	-109.589	-4.3975	0.0667565	9.09836	***	5.04255	13.1542	0.29176	16.9573	***	10.3278	23.5867	0.0341811	3.61461	**	0.946484	6.28273	0.0162185	1.93777		-3.53984	7.41537	0.0769579	9.19547		-11.6214	30.0124	0.137749	11.6635	***	9.3956	13.9315	-0.0460755	-4.08689	**	-6.4848	-1.68897	0.0513774	4.89435	***	2.42531
Latvia	-0.0238824	1.35997		-13.1259	15.8458	-0.00581373	-16.1933		-63.2975	30.9108	0.0525099	7.47238	***	3.39104	11.5537	0.281896	15.4343	**	5.6074	25.2612	0.036504	3.86012	*	0.272495	7.44774	-0.0122873	-1.46806		-6.85456	3.91844	0.0505577	6.04066		-9.99744	22.0788	0.285674	24.1888	***	21.628	26.7496	-0.134702	-11.9481	***	-14.3177	-9.5784	-0.0109398	-1.04227		-4.09745
Hong Kong (China)	0.0250936	-4.28936		-23.6667	15.088	0.0295067	9.14403		-13.4693	31.7574	-0.080743	-8.25881	*	-15.151	-1.36657	0.223864	8.61863		-0.980328	18.2176	0.0423087	4.47416	*	0.663492	8.28482	0.0221799	2.65013		-4.99442	10.2947	-0.0198972	-2.37723		-10.7729	6.01846	0.349575	29.5994	***	26.7387	32.4602	-0.0986827	-8.75324	***	-11.6904	-5.81612	-0.0367902	-3.50453		-7.31908
Brunei Darussalam	0.0829817	14.4366	*	2.09796	26.7753	0.29236	35.4974	**	12.6569	58.3379	0.10779	14.4698	***	10.3954	18.5441	0.269429	11.0462	**	3.56271	18.5298	0.0484565	5.12412	***	2.27606	7.97218	-0.0194018	-2.31817		-6.9059	2.26956	-0.0185614	-2.21769		-10.6735	6.2381	0.429624	36.3774	***	33.7413	39.0135	0.0188389	1.67098		-1.05815	4.40011	0.0127219	1.21202		-1.43032
United Arab Emirates	0.0250371	8.69937		-0.83029	18.229	0.741487	41.4452	***	31.4118	51.4785	0.0457599	7.32682	***	4.32348	10.3302	0.277155	9.50742	**	4.00606	15.0088	0.0566406	5.98954	***	3.92119	8.05789	-0.0199296	-2.38124		-5.90605	1.14357	0.110363	13.1866	***	9.46961	16.9036	0.231697	19.6184	***	18.1434	21.0934	-0.0757585	-6.71977	***	-8.30779	-5.13175	0.0189653	1.80667	*	0.105353
Iceland	-0.00911582	-22.1863		-46.5182	2.14566	-0.136516	-19.2999		-76.1914	37.5916	-0.00937197	0.877214		-5.92511	7.67954	0.228723	3.99681		-12.5256	20.5192	0.0608356	6.43317	*	0.158557	12.7078	0.0688906	8.23103		-0.237144	16.6992	0.0174934	2.09042		-19.5841	23.7649	0.286171	24.2309	***	20.8468	27.6149	-0.094632	-8.39387	***	-11.4326	-5.35513	0.026631	2.53681		-0.825771
Qatar	0.0251837	2.19878		-14.1556	18.5531	0.571554	22.5398	**	6.47946	38.6002	0.00012683	2.47655		-3.31608	8.26917	0.324155	8.73113		-0.406028	17.8683	0.0749925	7.93008	***	4.30853	11.5516	0.00118336	0.141543		-5.9309	6.21398	0.115554	13.8068	***	7.80004	19.8136	0.206189	17.4586	***	14.8812	20.036	-0.0614735	-5.45274	***	-7.91426	-2.99121	0.0187488	1.78609		-1.22522
Malaysia	0.0619012	-2.6157		-14.3971	9.16567	-0.17784	-15.4451		-77.3022	46.4119	0.0523945	9.11881	***	4.22675	14.0109	0.285811	1.97389		-3.74081	7.68859	0.0870815	9.20848	***	6.54882	11.8681	0.0289026	3.45334		-1.36507	8.27175	-0.00863177	-1.03122		-25.5987	23.5362	0.245133	20.7561	***	17.5417	23.9704	-0.00939643	-0.833406		-3.20426	1.53745	0.0843327	8.0338	***	5.81806
Note: All statistics were pooled across 10 plausible values and weighted using W_FSTUWT.
β represents standardized coefficients, while B refers to unstandardized coefficients.
*p<.05, **p<.01, ***p<.001
The countries were sorted in ascending order of the coefficient size of the interaction between growth mindsets and SES.
Japan, Thailand, El Salvador, Philippines, Kazakhstan, and Indonesia were omitted due to insufficient data or highly-skewed variance in key variables.
[truncated: 4 more columns]
