# Supplementary material for: Relationships between growth mindsets and math achievement across socioeconomic status in 74 countries: Evidence from PISA 2022
Source: PLoS One. 2025 Nov 21;20(11):e0337039. doi: 10.1371/journal.pone.0337039 (PMC12637945; doi:10.1371/journal.pone.0337039)
Supplement: S4 Table — (XLSX) [file pone.0337039.s006.xlsx]

## Sheet: S6_Table
The summary of the results from robustness testing
Country	Standardized coefficient of Growth mindsets x SES
	Model 2 (Original model)	Robustness Test
		Model 3	Diff: Model 3 - Model 2	Model 4	Diff: Model 4 - Model 2	Model 5	Diff: Model 5 - Model 2
Singapore	-0.0568752	-0.0543293	0.00254592	-0.0367425	0.0201327	-0.0374281	0.0194472
Croatia	-0.044988	-0.0396485	0.00533944	-0.031741	0.013247	-0.029947	0.015041
Serbia	-0.0426686	-0.0342358	0.0084328	-0.031289	0.0113796	-0.0311376	0.011531
Austria	-0.0390014	-0.0382869	0.00071451	-0.0478362	-0.00883476	-0.0467684	-0.00776703
Germany	-0.035053	-0.0309798	0.00407321	-0.0280764	0.00697662	-0.0233128	0.0117402
Italy	-0.0302931	-0.0358007	-0.00550761	-0.0268187	0.00347431	-0.0237495	0.00654358
Chinese Taipei	-0.0291244	-0.029095	2.941e-05	-0.00426137	0.0248631	-0.00449094	0.0246335
Türkiye	-0.0262152	-0.0277992	-0.00158405	-0.0189148	0.00730038	-0.0189632	0.00725201
Ireland	-0.0221979	-0.0263813	-0.00418344	-0.0242827	-0.00208486	-0.0248604	-0.00266258
United Kingdom	-0.0203059	-0.0209682	-0.0006623	-0.0354313	-0.0151253	-0.0358102	-0.0155043
Denmark	-0.0183445	-0.0190431	-0.00069863	-0.0244339	-0.0060894	-0.0252136	-0.00686915
Estonia	-0.0169168	-0.025724	-0.00880721	-0.0236897	-0.00677292	-0.0250675	-0.00815078
Montenegro	-0.0164959	-0.013455	0.00304089	-0.0207603	-0.00426431	-0.02083	-0.00433402
Spain	-0.0140361	-0.0158139	-0.00177781	-0.0156963	-0.00166027	-0.015085	-0.0010489
France	-0.0126307	-0.00777655	0.00485419	-0.0107583	0.00187242	-0.00320151	0.00942923
Portugal	-0.0122511	-0.00899436	0.00325678	-0.0179266	-0.00567547	-0.0169428	-0.00469168
Switzerland	-0.00865707	-0.00777869	0.00087838	-0.00111519	0.00754188	0.00163906	0.0102961
Japan	-0.00776841
Poland	-0.00501671	-0.00623027	-0.00121356	-0.0138533	-0.00883655	-0.0132921	-0.00827538
Czech Republic	-0.00290788	-0.00638947	-0.00348159	0.00937379	0.0122817	0.0085412	0.0114491
Albania	-0.00271396	-0.00105086	0.0016631	0.00408063	0.00679459	0.0057488	0.00846276
Sweden	-0.0016529	-0.0125987	-0.0109458	-0.00216237	-0.00050947	0.00202419	0.00367709
Lithuania	-0.00046373	0.00534553	0.00580926	-0.0069384	-0.00647467	-0.00735604	-0.00689231
Belgium	-0.00011963	0.00088335	0.00100298	-0.0184701	-0.0183504	-0.007245	-0.00712537
Hungary	0.00642986	0.0106112	0.00418137	0.00599218	-0.00043768	0.00603974	-0.00039012
Jordan	0.00694525	0.0106381	0.00369281	0.0112794	0.00433417	0.012105	0.00515976
Finland	0.00796015	0.0122416	0.00428146	0.00390055	-0.0040596	0.00928161	0.00132146
Uzbekistan	0.00898697	0.00965881	0.00067184	0.0130445	0.00405749	0.0130028	0.00401579
Korea	0.0102404					0.00438868	-0.00585175
Greece	0.0105249	0.0153127	0.00478783	0.00983665	-0.0006882	0.0139759	0.00345103
Morocco	0.012173	0.0125649	0.00039181		-0.012173	0.0035527	-0.00862034
Netherlands	0.0124968	0.0130678	0.00057094	-0.00884258	-0.0213394	-0.0004019	-0.0128987
Chile	0.0132888	0.0176089	0.00432002	0.00615998	-0.00712886	0.00802513	-0.00526371
Mongolia	0.0134128					0.0060505	-0.00736228
Republic of Moldova	0.0135409	0.0177049	0.00416407	0.0335277	0.0199868	0.0320868	0.0185459
United States	0.0138528	0.00872422	-0.00512858	-0.0114779	-0.0253307	-0.010917	-0.0247698
Macao (China)	0.0138708	0.0192218	0.00535101	0.0163031	0.00243227	0.0164625	0.0025917
Malta	0.0154121	0.00894929	-0.00646283	-0.00403318	-0.0194453	-0.00323535	-0.0186475
Saudi Arabia	0.0154202	0.0172665	0.00184631	0.0113846	-0.00403559	0.0127651	-0.00265508
Palestinian Authority	0.0155471	0.0105527	-0.00499442	0.0134468	-0.00210025	0.0133446	-0.00220249
Ukrainian regions (18 of 27)	0.0175584					0.00151241	-0.0160459
Slovak Republic	0.018116	0.0230513	0.00493532	0.00973472	-0.0083813	0.00963436	-0.00848166
Canada	0.019165	0.0238648	0.0046997	0.0141314	-0.00503367	0.0144189	-0.00474614
Dominican Republic	0.0213847	0.0231782	0.00179351	0.0179796	-0.00340511	0.0170861	-0.00429859
Argentina	0.0214725	0.021845	0.0003725	0.00419134	-0.0172812	0.00301859	-0.0184539
Uruguay	0.0226511	0.0205083	-0.00214274	0.00935117	-0.0132999	0.00902765	-0.0136234
Australia	0.0226735	0.0176874	-0.00498617	-0.00282243	-0.025496	-0.00286328	-0.0255368
Kosovo	0.0229406	0.0253607	0.00242005	0.0320251	0.00908445	0.0314502	0.00850959
Baku (Azerbaijan)	0.0263598	0.0261873	-0.00017247	0.0220782	-0.00428155	0.0219559	-0.00440391
New Zealand	0.0272114	0.0190685	-0.0081429	-0.00871959	-0.035931	-0.00825408	-0.0354654
Slovenia	0.0273459	0.0286822	0.00133634	0.0185706	-0.00877523	0.011061	-0.0162849
Hong Kong (China)	0.0306337	0.04006	0.00942628	0.0447061	0.0140724	0.0423087	0.011675
Mexico	0.0346429	0.0314569	-0.003186	0.0257897	-0.00885328	0.0262046	-0.00843838
Bulgaria	0.0354481	0.0321743	-0.00327376	0.0214184	-0.0140296	0.0217591	-0.013689
Philippines	0.0355642	0.045108	0.00954386
Colombia	0.0393218	0.0370806	-0.00224116	0.0216117	-0.01771	0.0221167	-0.017205
Romania	0.040603	0.0375381	-0.00306493	0.00970058	-0.0309024	0.00986076	-0.0307423
Indonesia	0.0409006	0.0406651	-0.00023556
Georgia	0.0419988	0.0398814	-0.00211742	0.023214	-0.0187849	0.0233388	-0.0186601
El Salvador	0.0425084
Peru	0.0437246	0.0401253	-0.00359922	0.0204666	-0.023258	0.0201652	-0.0235594
Brazil	0.0452087	0.0450937	-0.000115	0.030846	-0.0143627	0.0309827	-0.014226
Norway	0.0457369	0.0452483	-0.00048857	0.0329	-0.012837	0.0315767	-0.0141602
Panama	0.0471129	0.0463499	-0.00076299	0.0237644	-0.0233485	0.0220609	-0.025052
North Macedonia	0.0480899	0.0535396	0.00544968	0.0347705	-0.0133194	0.0341811	-0.0139088
Jamaica	0.0483854	0.0435442	-0.00484119			0.0315745	-0.0168109
Kazakhstan	0.0552468	0.0543108	-0.00093603
Latvia	0.0615702	0.066531	0.00496085	0.0364749	-0.0250953	0.036504	-0.0250662
Thailand	0.0726669	0.0733226	0.00065572
Iceland	0.0727146	0.0746974	0.00198287	0.0616574	-0.0110571	0.0608356	-0.0118789
Brunei Darussalam	0.0850786	0.0777917	-0.00728688	0.0477413	-0.0373373	0.0484565	-0.0366221
United Arab Emirates	0.117265	0.0845427	-0.032722	0.0613883	-0.0558764	0.0566406	-0.0606241
Malaysia	0.122523	0.122984	0.0004605	0.08763	-0.0348933	0.0870815	-0.0354418
Qatar	0.131323	0.117091	-0.0142318	0.0888314	-0.0424911	0.0749925	-0.05633
Note: Statistically significant terms were presented in bold.
Blank cells indicate that the respective models could not be estimated for that country.
